# Supplementary material for: Determinants of depression among ever-married adolescent girls in Bangladesh: Evidence from the Bangladesh Adolescent Health and Wellbeing Survey 2019–2020
Source: PLoS One. 2024 Nov 25;19(11):e0314283. doi: 10.1371/journal.pone.0314283 (PMC11588215; doi:10.1371/journal.pone.0314283)
Supplement: S1 File — (XLSX) [file pone.0314283.s001.xlsx]

## Sheet: Dataset_married_female
recordID	QCLUSTER	QNUMBER	QLINE	QDIVISION	QDISTRICT	QHTYPE	QHQTYPE	QANEMIA	QHMALE	QRTYPE	QINTD	QINTM	QINTY	QINTNUM	QRESULT	QVISITS	QSUPERV	QFEDIT	QMONITOR	QOEDIT	QKEYER	QINTC	QWEIGHT_MF	MF101H	MF101M	MF102M	MF102Y	MF103	MF103A	MF103B	MF104	MF105	MF106	MF107	MF108	MF109	MF110	MF111	MF112A	MF112B	MF112C	MF112D	MF112E	MF112F	MF112G	MF112H	MF112I	MF125A	MF125B
0	1001	12	4	2	15	Other urban	Type B	No	Yes	Married Female	11	12	2019	58	Completed	1	89	48	2	6	7	1440	0.75471	17	13	7	2000	19	Currently married	30	Yes, school		8	No	IM	No	No		No	No step mother	No	No step father	No	No	Yes	Yes	Yes	No	No
1	1001	17	5	2	15	Other urban	Type B	No	Yes	Married Female	12	12	2019	55	Completed	1	89	48	2	6	7	1440	0.75471	10	40	7	2002	17	Currently married	29	Yes, school		8	No	H	No	No		No	No step mother	No	No step father	No	No	No	No	No	No	No
2	1001	106	5	2	15	Other urban	Type B	No	Yes	Married Female	13	12	2019	58	Completed	1	89	48	2	6	7	1440	0.75471	16	5	DK month	2000	19	Currently married	35	No					No	No		No	No step mother	No	No step father	No	No	Yes	Yes	No	No	No
3	1002	5	5	2	12	Urban	Type A	Yes	Yes	Married Female	9	9	2019	35	Completed	1	113	35	3	3	7	1437	3.2079	11	9	1	2004	15	Currently married	20	Yes, school		8	No	HI	No	No		No	No step mother	Yes		No	Yes	No	No	No	No	No
4	1002	40	4	2	12	Urban	Type A	Yes	Yes	Married Female	9	9	2019	78	Completed	1	113	35	3	3	7	1437	3.2079	12	25	DK month	2001	18	Currently married	22	Yes, school		4	No	IMO	No	No		No	No step mother	No	No step father	No	No	Yes	Yes	Yes	No	No
5	1002	52	4	2	12	Urban	Type A	Yes	No	Married Female	9	9	2019	78	Completed	1	113	35	3	3	7	1437	3.2079	13	53	4	2001	18	Currently married	27	Yes, school		8	No	IO	No	No		No	No step mother	No	No step father	No	No	No	Yes	Yes	No	No
6	1002	54	3	2	12	Urban	Type A	Yes	Yes	Married Female	9	9	2019	76	Completed	1	113	35	3	3	7	1437	3.2079	14	9	9	2001	17	Currently married	20	Yes, school		7	No	IO	No	No		No	No step mother	No	No step father	No	No	No	Yes	Yes	No	No
7	1002	70	4	2	12	Urban	Type A	Yes	No	Married Female	9	9	2019	24	Completed	1	113	35	3	3	7	1437	3.2079	12	36	1	2003	16	Currently married	30	Yes,madrasa		9	No	AM	No	Yes , paid in cash	Outside home	No	No step mother	No	No step father	No	No	Yes	Yes	Yes	No	No
8	1002	137	5	2	12	Urban	Type A	Yes	No	Married Female	10	9	2019	78	Completed	1	113	35	3	3	7	1437	3.2079	11	5	1	2001	18	Currently married	26	Yes, school		10	Yes, school		No	No		Yes		No	No step father	No	No	No	No	No	No	No
9	1002	149	3	2	12	Urban	Type A	Yes	Yes	Married Female	10	9	2019	78	Completed	1	113	35	3	3	7	1437	3.2079	12	57	DK month	DK	19	Currently married	21	Yes, school		7	No	HIM	No	No		No	No step mother	No	No step father	No	No	Yes	Yes	Yes	No	No
10	1003	50	2	2	12	Urban	Type B	No	No	Married Female	25	8	2019	51	Completed	1	115	53	8	4	1	1436	3.2079	14	30	1	2002	17	Currently married	29	Yes, school		4	No	HI	No	No		No	No step mother	No	No step father	No	No	Yes	No	No	No	No
11	1003	94	2	2	12	Urban	Type B	No	No	Married Female	25	8	2019	65	Completed	1	115	53	8	4	1	1436	3.2079	10	45	DK month	DK	15	Currently married	28	Yes, school		5	No	I	No	No		No	No step mother	No	No step father	No	No	Yes	No	No	No	No
12	1003	119	3	2	12	Urban	Type B	No	No	Married Female	26	8	2019	65	Completed	1	115	53	8	4	1	1436	3.2079	12	54	9	1999	19	Currently married	32	Yes, school		8	No	I	No	No		No	No step mother	Yes		Yes	No	No	No	No	No	No
13	1003	130	2	2	12	Urban	Type B	No	No	Married Female	26	8	2019	63	Completed	1	115	53	8	4	1	1436	3.2079	10	24	DK month	2000	19	Currently married	30	Yes,madrasa		3	No	D	No	No		No	No step mother	No	No step father	No	No	Yes	No	No	No	No
14	1003	136	4	2	12	Urban	Type B	No	Yes	Married Female	26	8	2019	63	Completed	1	115	53	8	4	1	1436	3.2079	11	37	DK month	2003	16	Currently married	25	No					No	No		No	No step mother	No	No step father	No	No	Yes	Yes	Yes	No	No
15	1003	154	4	2	12	Urban	Type B	No	Yes	Married Female	26	8	2019	51	Completed	1	115	53	8	4	1	1436	3.2079	9	53	DK month	DK	17	Currently married	24	Yes, school		6	No	IM	No	No		No	No step mother	No	No step father	No	No	Yes	Yes	Yes	No	No
16	1003	159	7	2	12	Urban	Type B	No	No	Married Female	26	8	2019	51	Completed	1	115	53	8	4	1	1436	3.2079	11	9	DK month	2003	16	Currently married	25	Yes, school		7	No	IMO	No	No		No	No step mother	No	No step father	No	No	Yes	Yes	No	No	No
17	1003	167	1	2	12	Urban	Type B	No	No	Married Female	26	8	2019	51	Completed	1	115	53	8	4	1	1436	3.2079	14	30	9	2000	18	Currently married	38	Yes, school		8	No	I	No	No		No	No step mother	No	No step father	No	No	No	No	No	No	No
18	1003	176	4	2	12	Urban	Type B	No	Yes	Married Female	26	8	2019	66	Completed	1	115	53	8	4	1	1436	3.2079	12	12	DK month	2001	18	Currently married	24	Yes, school		5	No	I	No	No		No	No step mother	No	No step father	No	No	Yes	Yes	Yes	No	No
19	1004	39	4	2	12	Other urban	Type A	No	Yes	Married Female	27	8	2019	51	Completed	1	115	53	8	5	1	1436	3.2079	15	30	DK month	2001	18	Currently married	26	Yes,madrasa		4	No	HI	No	No		No	No step mother	No	No step father	No	No	Yes	Yes	Yes	No	No
20	1004	120	4	2	12	Other urban	Type A	No	No	Married Female	28	8	2019	63	Completed	1	115	53	8	5	1	1436	3.2079	9	34	12	2000	18	Currently married	27	Yes, school		10	No	I	No	No		No	No step mother	No	No step father	No	No	Yes	Yes	Yes	No	No
21	1005	27	2	2	12	Urban	Type B	No	No	Married Female	16	9	2019	66	Completed	1	115	53	8	3	5	1437	3.2079	12	22	DK month	2002	17	Currently married	20	Yes, school		6	No	IMN	No	No		No	No step mother	No	No step father	No	No	Yes	No	No	No	No
22	1005	116	4	2	12	Urban	Type B	No	No	Married Female	17	9	2019	66	Completed	1	115	53	8	3	5	1437	3.2079	9	55	1	2002	17	Currently married	25	Yes, school		10	Yes, school		No	No		No	No step mother	No	No step father	Yes	No	No	No	No	No	No
23	1005	149	3	2	12	Urban	Type B	No	Yes	Married Female	18	9	2019	63	Completed	1	115	53	8	3	5	1437	3.2079	7	52	2	2002	17	Currently married	25	Yes, school		10	No	IN	No	No		No	No step mother	No	No step father	No	No	No	Yes	Yes	No	No
24	1005	168	4	2	12	Urban	Type B	No	No	Married Female	18	9	2019	66	Completed	1	115	53	8	3	5	1437	3.2079	11	1	DK month	2000	19	Currently married	21	No					No	No		No	No step mother	No	No step father	No	No	Yes	Yes	Yes	No	No
25	1006	45	2	2	13	Urban	Type A	Yes	Yes	Married Female	25	8	2019	73	Completed	1	98	15	6	4	2	1436	3.2079	11	15	10	2000	18	Currently married	35	Yes, school		10	No	IN	No	No		No	No step mother	No	No step father	No	No	Yes	Yes	No	No	No
26	1006	67	4	2	13	Urban	Type A	Yes	Yes	Married Female	25	8	2019	15	Completed	1	98	15	6	4	2	1436	3.2079	11	43	DK month	DK	19	Currently married	21	Yes, school		5	No	DK	No	Yes , paid in cash	At home	Yes		Yes		No	Yes	Yes	No	No	No	No
27	1006	118	4	2	13	Urban	Type A	Yes	Yes	Married Female	26	8	2019	73	Completed	1	98	15	6	4	2	1436	3.2079	10	52	DK month	DK	16	Currently married	36	Yes, school		9	No	HI	No	No		No	No step mother	No	No step father	No	No	Yes	Yes	Yes	No	No
28	1006	122	4	2	13	Urban	Type A	Yes	Yes	Married Female	26	8	2019	20	Completed	1	98	15	6	4	2	1436	3.2079	12	15	3	2002	17	Currently married	24	Yes, school		4	No	N	No	No		No	No step mother	No	No step father	No	No	Yes	Yes	Yes	No	No
29	1006	131	2	2	13	Urban	Type A	Yes	No	Married Female	26	8	2019	20	Completed	1	98	15	0	4	2	1436	3.2079	11	20	9	2002	16	Currently married	22	Yes, school		8	No	K	No	Yes , paid in cash	At home	No	No step mother	No	No step father	No	No	Yes	No	No	No	No
30	1006	136	2	2	13	Urban	Type A	Yes	Yes	Married Female	26	8	2019	73	Completed	1	98	15	6	4	2	1436	3.2079	13	10	DK month	DK	16	Currently married	19	Yes, both school and madrasa	Madrasha	5	No	IK	No	No		No	No step mother	No	No step father	No	No	Yes	Yes	No	No	No
31	1007	136	4	2	13	Urban	Type B	No	Yes	Married Female	25	8	2019	1	Completed	1	108	60	2	5	7	1436	3.2079	11	37	2	2000	19	Currently married	21	Yes, school		9	No	HI	No	No		No	No step mother	No	No step father	No	No	Yes	Yes	Yes	No	No
32	1007	165	7	2	13	Urban	Type B	No	Yes	Married Female	25	8	2019	13	Completed	1	108	60	2	5	7	1436	3.2079	8	40	2	2001	18	Currently married	32	Yes, school		10	Yes, school		No	No		No	No step mother	No	No step father	No	No	Yes	No	No	No	No
33	1007	167	5	2	13	Urban	Type B	No	No	Married Female	26	8	2019	13	Completed	1	108	60	2	5	7	1436	3.2079	10	20	DK month	2001	18	Currently married	26	Yes, school		9	No	I	No	No		Yes		Yes		Yes	No	No	No	No	No	No
34	1007	174	2	2	13	Urban	Type B	No	No	Married Female	26	8	2019	62	Completed	1	108	60	2	5	7	1436	3.2079	12	19	11	2000	18	Currently married	29	Yes,madrasa		10	Yes,madrasa		No	No		No	No step mother	No	No step father	No	No	Yes	No	No	No	No
35	1008	9	5	2	13	Urban	Type A	No	No	Married Female	8	9	2019	62	Completed	1	108	60	2	5	6	1437	3.2079	10	46	11	1999	19	Currently married	31	Yes,madrasa		9	No	O	No	No		No	No step mother	No	No step father	No	No	Yes	Yes	No	No	No
36	1008	54	4	2	13	Urban	Type A	No	Yes	Married Female	8	9	2019	62	Completed	1	108	60	2	5	6	1437	3.2079	15	17	1	2000	19	Currently married	29	Yes,madrasa		9	No	IO	No	No		No	No step mother	No	No step father	No	No	Yes	Yes	Yes	No	No
37	1008	63	5	2	13	Urban	Type A	No	No	Married Female	8	9	2019	1	Completed	1	108	60	2	5	6	1437	3.2079	17	3	6	2001	18	Currently married	26	Yes, school		9	Yes, school		No	No		No	No step mother	No	No step father	No	No	Yes	Yes	Yes	Yes	No
38	1008	81	2	2	13	Urban	Type A	No	Yes	Married Female	8	9	2019	1	Completed	1	108	60	2	5	6	1437	3.2079	12	43	10	2000	18	Currently married	33	Yes,madrasa		10	No	BNX	No	No		No	No step mother	No	No step father	No	No	Yes	Yes	No	No	No
39	1008	145	2	2	13	Urban	Type A	No	Yes	Married Female	9	9	2019	62	Completed	1	108	60	2	5	6	1437	3.2079	14	18	12	1999	19	Currently married	24	Yes, school		10	Yes, school		No	No		No	No step mother	No	No step father	No	No	Yes	Yes	Yes	No	No
40	1008	155	3	2	13	Urban	Type A	No	Yes	Married Female	9	9	2019	54	Completed	1	108	60	2	5	6	1437	3.2079	15	30	12	2001	17	Currently married	25	Yes, school		9	No	MN	No	No		No	No	No	No step father	No	No	Yes	Yes	No	No	No
41	1009	14	8	2	13	Urban	Type B	No	Yes	Married Female	29	8	2019	62	Completed	1	108	60	2	1	2	1436	3.2079	10	23	4	2000	19	Currently married	27	Yes, school		10	No	N	No	No		No	No	No	No	No	No	Yes	Yes	Yes	Yes	No
42	1009	136	2	2	13	Urban	Type B	No	No	Married Female	30	8	2019	54	Completed	1	108	60	2	1	2	1436	3.2079	10	25	12	2001	17	Currently married	27	Yes, school		8	No	HIN	No	No		No	No	No	No	No	No	Yes	Yes	No	No	No
43	1009	156	6	2	13	Urban	Type B	No	No	Married Female	30	8	2019	54	Completed	1	108	60	2	1	2	1436	3.2079	12	22	6	2001	18	Currently married	31	Yes,madrasa		10	No	HI	No	No		No	No	No	No	No	No	No	Yes	No	No	No
44	1009	172	5	2	13	Urban	Type B	No	No	Married Female	30	8	2019	62	Completed	1	108	60	2	1	2	1436	3.2079	14	0	1	2001	18	Currently married	25	Yes, school		9	No	IN	No	No		No	No step mother	No	No step father	No	No	Yes	Yes	No	No	No
45	1009	192	4	2	13	Urban	Type B	No	No	Married Female	30	8	2019	62	Completed	1	108	60	2	1	2	1436	3.2079	16	37	2	2001	18	Currently married	19	Yes, school		10	No	IM	No	Yes , paid in cash	At home	No	No step mother	No	No step father	No	No	Yes	Yes	Yes	No	No
46	1010	2	10	2	13	Urban	Type A	Yes	Yes	Married Female	6	9	2019	15	Completed	1	98	15	6	5	1	1437	3.2079	16	49	11	2000	18	Currently married	27	Yes, school		12	Yes,madrasa		Yes , paid in cash		At home	No	No step mother	No	No step father	No	No	Yes	Yes	Yes	No	No
47	1010	2	12	2	13	Urban	Type A	Yes	Yes	Married Female	6	9	2019	15	Completed	1	98	15	6	5	1	1437	3.2079	17	38	DK month	DK	18	Currently married	25	Yes, both school and madrasa	School	12	Yes, school		No	Yes , paid in cash	Outside home	No	No step mother	No	No step father	No	No	Yes	Yes	Yes	No	No
48	1010	60	2	2	13	Urban	Type A	Yes	No	Married Female	6	9	2019	73	Completed	1	98	15	6	5	1	1437	3.2079	17	51	1	2002	17	Currently married	27	Yes, both school and madrasa	School	8	No	HI	No	Yes , paid in cash	Outside home	No	No step mother	No	No step father	No	No	No	Yes	No	No	No
49	1010	62	2	2	13	Urban	Type A	Yes	Yes	Married Female	6	9	2019	20	Completed	1	98	15	6	5	1	1437	3.2079	18	6	1	2002	17	Currently married	27	Yes, school		10	No	IN	No	No		No	No step mother	No	No step father	No	No	Yes	Yes	No	No	No
50	1010	142	2	2	13	Urban	Type A	Yes	No	Married Female	7	9	2019	75	Completed	1	98	15	6	5	1	1437	3.2079	13	34	5	2001	18	Currently married	22	Yes,madrasa		12	Yes, school		No	No		No	No step mother	No	No step father	No	No	Yes	Yes	Yes	Yes	No
51	1010	163	4	2	13	Urban	Type A	Yes	No	Married Female	7	9	2019	15	Completed	1	98	15	6	5	1	1437	3.2079	11	51	DK month	2000	19	Currently married	30	Yes, school		10	No	I	No	No		No	No step mother	No	No step father	No	No	Yes	Yes	Yes	No	No
52	1011	7	4	2	15	Urban	Type B	No	Yes	Married Female	11	12	2019	156	Completed	1	158	69	15	5	7	1440	0.75471	12	38	DK month	DK	18	Currently married	25	Yes, school		4	No	IM	No	No		No	No step mother	No	No step father	No	No	Yes	Yes	Yes	No	No
53	1012	19	2	2	15	Urban	Type A	No	No	Married Female	14	12	2019	41	Completed	1	158	69	15	5	6	1440	0.75471	14	55	3	2001	18	Currently married	33	Yes, school		10	Yes, school		No	No		No	No step mother	No	No step father	No	No	Yes	Yes	Yes	No	No
54	1012	103	2	2	15	Urban	Type A	No	Yes	Married Female	15	12	2019	156	Completed	1	158	69	15	5	6	1440	0.75471	10	38	12	2001	18	Currently married	28	Yes, school		9	Yes, school		No	No		No	No step mother	No	No step father	No	No	Yes	No	No	No	No
55	1012	106	2	2	15	Urban	Type A	No	Yes	Married Female	15	12	2019	159	Completed	1	158	69	15	5	6	1440	0.75471	12	56	DK month	2000	19	Currently married	22	No					No	No		No	No step mother	No	No step father	No	No	Yes	No	No	No	No
56	1012	111	2	2	15	Urban	Type A	No	Yes	Married Female	17	12	2019	84	Completed	1	158	69	15	5	6	1440	0.75471	10	13	DK month	2000	19	Currently married	32	Yes, school		3	No	H	No	No		No	No step mother	No	No step father	No	No	Yes	No	No	No	No
57	1012	117	2	2	15	Urban	Type A	No	Yes	Married Female	17	12	2019	69	Completed	1	158	69	15	5	6	1440	0.75471	8	31	2	2002	17	Currently married	22	Yes, school		5	No	IM	No	No		No	No step mother	No	No step father	No	No	Yes	No	No	No	No
58	1012	133	6	2	15	Urban	Type A	No	Yes	Married Female	17	12	2019	3	Completed	1	158	69	15	5	6	1440	0.75471	9	13	5	2000	19	Currently married	25	Yes, both school and madrasa	School	10	Yes, school		Yes , paid in cash		Outside home	No	No step mother	No	No step father	No	No	Yes	Yes	Yes	No	No
59	1013	1	7	2	15	Urban	Type B	No	Yes	Married Female	18	12	2019	3	Completed	1	158	69	15	6	1	1440	0.75471	10	12	DK month	2002	17	Currently married	19	No					No	Yes , paid in cash	Outside home	No	No step mother	No	No step father	No	No	Yes	Yes	Yes	No	No
60	1013	9	4	2	15	Urban	Type B	No	No	Married Female	18	12	2019	41	Completed	1	158	69	15	6	1	1440	0.75471	10	19	7	2001	18	Currently married	23	Yes, school		7	No	IK	No	No		No	No step mother	No	No step father	No	No	Yes	Yes	Yes	No	No
61	1013	30	4	2	15	Urban	Type B	No	No	Married Female	18	12	2019	156	Completed	1	158	69	15	6	1	1440	0.75471	10	44	DK month	2000	19	Currently married	28	Yes, school		9	No	IM	No	Yes , paid in cash	At home	No	No step mother	No	No step father	No	No	Yes	Yes	Yes	No	No
62	1013	34	2	2	15	Urban	Type B	No	No	Married Female	18	12	2019	84	Completed	1	158	69	15	6	1	1440	0.75471	11	46	DK month	2000	19	Currently married	27	Yes,madrasa		4	No	I	No	No		No	No step mother	No	No step father	No	No	Yes	No	No	No	No
63	1013	67	2	2	15	Urban	Type B	No	Yes	Married Female	18	12	2019	156	Completed	1	158	69	15	6	1	1440	0.75471	11	50	DK month	2000	19	Currently married	24	No					No	No		No	No step mother	No	No step father	No	No	Yes	No	No	No	No
64	1013	75	2	2	15	Urban	Type B	No	No	Married Female	18	12	2019	156	Completed	1	158	69	15	6	1	1440	0.75471	14	8	DK month	2001	18	Currently married	26	No					Yes , paid in cash		Outside home	Yes		No	No step father	No	No	No	No	No	No	No
65	1013	110	4	2	15	Urban	Type B	No	No	Married Female	20	12	2019	84	Completed	2	158	69	15	6	1	1440	0.75471	10	10	DK month	2001	18	Currently married	22	No					No	No		No	No step mother	No	No step father	No	No	Yes	Yes	Yes	No	No
66	1013	110	5	2	15	Urban	Type B	No	No	Married Female	20	12	2019	84	Completed	2	158	69	15	6	1	1440	0.75471	10	43	3	2002	17	Separated		Yes, school		4	No	O	No	No		Yes		Yes		Yes	No	No	No	No	No	No
67	1013	119	2	2	15	Urban	Type B	No	Yes	Married Female	20	12	2019	156	Completed	2	158	69	15	6	1	1440	0.75471	9	50	DK month	2001	18	Currently married	22	Yes, school		1	No	IK	Yes , paid in cash		Outside home	No	No step mother	No	No step father	No	No	Yes	No	No	No	No
68	1013	125	4	2	15	Urban	Type B	No	No	Married Female	19	12	2019	3	Completed	1	158	69	15	6	1	1440	0.75471	11	19	DK month	2004	15	Currently married	21	Yes, school		5	No	KM	No	No		No	No step mother	No	No step father	No	No	Yes	Yes	Yes	No	No
69	1014	32	5	2	15	Urban	Type A	Yes	No	Married Female	27	12	2019	3	Not at home	3	158	69	15	6	3	1440
70	1014	35	2	2	15	Urban	Type A	Yes	Yes	Married Female	21	12	2019	69	Completed	2	158	69	15	6	3	1440	0.75471	13	19	DK month	2002	17	Currently married	23	Yes, school		5	No	IKN	Yes , paid in cash		Outside home	No	No step mother	No	No step father	No	Yes	Yes	No	No	No	No
71	1014	127	6	2	15	Urban	Type A	Yes	Yes	Married Female	22	12	2019	156	Completed	1	158	69	15	6	3	1440	0.75471	11	45	3	2003	16	Currently married	23	Yes, school		3	No	K	No	No		Yes		Yes		No	No	Yes	No	No	No	No
72	1015	132	2	2	15	Urban	Type B	No	No	Married Female	29	12	2019	84	Completed	1	158	69	15	6	1	1440	0.75471	13	27	11	2001	18	Currently married	24	Yes, school		6	No	HIK	No	No		No	No step mother	No	No step father	No	No	Yes	Yes	No	No	No
73	1015	138	2	2	15	Urban	Type B	No	Yes	Married Female	29	12	2019	84	Completed	1	158	69	15	6	1	1440	0.75471	12	25	3	2002	17	Currently married	22	Yes, school		8	No	IN	No	No		No	No step mother	No	No step father	Yes	No	Yes	No	No	No	No
74	1016	84	4	2	15	Urban	Type A	No	Yes	Married Female	31	12	2019	84	Completed	1	158	69	15	6	5	1440	0.75471	12	43	12	2000	19	Currently married	31	Yes, school		9	No	I	No	Yes , paid in cash	Both home and outside	No	No step mother	No	No step father	No	No	Yes	Yes	Yes	No	No
75	1016	106	2	2	15	Urban	Type A	No	Yes	Married Female	31	12	2019	69	Completed	1	158	69	15	6	5	1440	0.75471	12	4	DK month	2000	19	Currently married	26	Yes, school		10	No	HI	Yes , paid in cash		At home	No	No step mother	No	No step father	No	No	Yes	No	No	No	No
76	1017	25	6	2	15	Urban	Type B	No	Yes	Married Female	4	1	2020	156	Completed	2	158	69	15	5	1	1441	0.75471	11	40	2	2001	18	Currently married	24	Yes, school		8	No	IO	No	No		No	No step mother	No	No step father	No	No	Yes	Yes	Yes	No	No
77	1017	38	4	2	15	Urban	Type B	No	Yes	Married Female	2	1	2020	84	Completed	1	158	69	15	5	1	1441	0.75471	14	25	8	2000	19	Currently married	27	Yes, school		10	No	I	No	No		No	No step mother	No	No step father	No	No	Yes	Yes	Yes	No	No
78	1017	122	3	2	15	Urban	Type B	No	No	Married Female	4	1	2020	3	Completed	1	158	69	15	5	1	1441	0.75471	13	10	3	2000	19	Currently married	21	Yes, school		5	No	K	No	No		Yes		Yes		No	No	Yes	No	No	No	No
79	1018	95	2	2	15	Urban	Type A	Yes	No	Married Female	5	1	2020	41	Completed	1	158	69	15	3	3	1441	0.75471	12	45	DK month	2001	18	Currently married	24	Yes, school		7	No	LN	No	No		No	No step mother	No	No step father	No	No	Yes	No	No	No	No
80	1018	104	2	2	15	Urban	Type A	Yes	Yes	Married Female	7	1	2020	156	Completed	1	158	69	15	3	3	1441	0.75471	14	23	2	2001	18	Currently married	23	Yes, school		5	No	IKM	No	No		No	No step mother	No	No step father	No	No	Yes	No	No	No	No
81	1019	39	2	2	15	Urban	Type B	No	No	Married Female	8	1	2020	41	Completed	1	158	69	15	5	6	1441	0.75471	13	15	11	2001	18	Currently married	27	Yes, school		10	No	H	No	No		No	No step mother	No	No step father	No	No	No	Yes	Yes	No	No
82	1019	43	4	2	15	Urban	Type B	No	Yes	Married Female	8	1	2020	156	Completed	1	158	69	15	5	6	1441	0.75471	15	13	11	2001	18	Currently married	24	Yes, school		9	No	I	No	No		No	No step mother	No	No step father	No	No	Yes	Yes	Yes	No	No
83	1019	61	4	2	15	Urban	Type B	No	Yes	Married Female	8	1	2020	3	Not at home	1	158	69	15	5	6	1441
84	1019	61	6	2	15	Urban	Type B	No	Yes	Married Female	8	1	2020	3	Completed	1	158	69	15	5	6	1441	0.75471	12	13	10	2002	17	Currently married	25	Yes, school		10	Yes, school		No	Yes , paid in cash	At home	No	No	No	No step father	No	No	Yes	Yes	Yes	No	No
85	1019	61	7	2	15	Urban	Type B	No	Yes	Married Female	8	1	2020	3	Completed	1	158	69	15	5	6	1441	0.75471	13	4	2	2000	19	Currently married	35	Yes, school		10	No	MO	No	No		No	No step mother	No	No step father	No	No	Yes	Yes	No	No	No
86	1019	63	2	2	15	Urban	Type B	No	Yes	Married Female	8	1	2020	3	Completed	1	158	69	15	5	6	1441	0.75471	13	56	1	2002	17	Currently married	26	Yes, school		9	Yes, school		No	No		Yes		No	No step father	No	No	No	No	No	No	No
87	1019	88	5	2	15	Urban	Type B	No	Yes	Married Female	10	1	2020	84	Completed	3	158	69	15	5	6	1441	0.75471	10	0	11	2002	17	Currently married	22	Yes, school		7	No	IN	No	No		No	No step mother	No	No step father	No	No	Yes	Yes	Yes	No	No
88	1020	10	2	2	15	Urban	Type A	No	Yes	Married Female	24	12	2019	156	Completed	1	158	69	15	6	7	1440	0.75471	10	3	DK month	2003	16	Currently married	28	No					No	No		No	No step mother	No	No step father	No	No	Yes	No	No	No	No
89	1020	42	3	2	15	Urban	Type A	No	Yes	Married Female	24	12	2019	69	Completed	1	158	69	15	6	7	1440	0.75471	10	45	DK month	2002	17	Currently married	21	Yes, school		4	No	HI	No	No		No	No step mother	No	No step father	No	No	Yes	Yes	No	No	No
90	1020	46	3	2	15	Urban	Type A	No	Yes	Married Female	26	12	2019	156	Completed	3	158	69	15	6	7	1440	0.75471	16	3	DK month	2000	19	Currently married	25	Yes, school		1	No	HIM	Yes , paid in cash		Outside home	Yes		Yes		No	No	Yes	No	No	No	No
91	1020	54	6	2	15	Urban	Type A	No	No	Married Female	24	12	2019	84	Completed	1	158	69	15	6	7	1440	0.75471	11	18	DK month	2000	19	Currently married	25	Yes, school		3	No	K	No	No		No	No step mother	No	No step father	No	No	Yes	Yes	Yes	No	No
92	1020	64	4	2	15	Urban	Type A	No	No	Married Female	24	12	2019	3	Completed	1	158	69	15	6	7	1440	0.75471	10	59	DK month	2001	18	Currently married	25	Yes, school		4	No	INO	No	No		Yes		Yes		No	No	Yes	No	No	No	No
93	1020	79	2	2	15	Urban	Type A	No	No	Married Female	24	12	2019	69	Completed	1	158	69	15	6	7	1440	0.75471	13	5	DK month	2001	18	Currently married	23	Yes, school		5	No	IK	No	No		No	No step mother	No	No step father	No	No	Yes	No	No	No	No
94	1020	81	2	2	15	Urban	Type A	No	Yes	Married Female	24	12	2019	41	Completed	1	158	69	15	6	7	1440	0.75471	12	50	DK month	2002	17	Currently married	20	Yes, school		2	No	DHK	No	No		No	No step mother	No	No step father	No	No	No	No	No	No	No
95	1020	97	7	2	15	Urban	Type A	No	Yes	Married Female	24	12	2019	84	Completed	1	158	69	15	6	7	1440	0.75471	13	35	11	2000	19	Currently married	26	Yes, school		9	No	NOX	No	No		No	No step mother	No	No step father	No	No	Yes	Yes	Yes	No	No
96	1020	111	4	2	15	Urban	Type A	No	Yes	Married Female	24	12	2019	41	Completed	1	158	69	15	6	7	1440	0.75471	11	39	1	2003	16	Currently married	22	Yes, school		7	No	N	No	No		No	No step mother	No	No step father	No	No	Yes	Yes	Yes	No	No
97	1020	127	6	2	15	Urban	Type A	No	Yes	Married Female	26	12	2019	156	Completed	1	158	69	15	6	7	1440	0.75471	8	30	2	2004	15	Currently married	20	Yes, school		7	No	IM	No	No		No	No step mother	No	No step father	No	No	Yes	No	No	No	No
98	1020	147	5	2	15	Urban	Type A	No	Yes	Married Female	25	12	2019	41	Completed	1	158	69	15	6	7	1440	0.75471	10	53	12	2000	18	Currently married	23	Yes, school		12	No	M	No	No		No	No step mother	No	No step father	No	No	Yes	Yes	Yes	No	No
99	1021	8	4	2	15	Urban	Type B	No	Yes	Married Female	11	12	2019	150	Completed	1	105	4	12	6	5	1440	0.75471	10	30	7	2002	17	Currently married	34	Yes, school		9	No	IMN	No	No		No	No step mother	No	No step father	No	No	No	Yes	No	No	No
100	1023	3	4	2	15	Urban	Type B	No	Yes	Married Female	17	12	2019	151	Completed	1	105	4	12	2	3	1440	0.75471	11	15	1	2001	18	Currently married	22	Yes,madrasa		8	No	I	No	No		No	No step mother	No	No step father	No	No	Yes	Yes	Yes	No	No
101	1023	6	2	2	15	Urban	Type B	No	Yes	Married Female	17	12	2019	151	Completed	1	105	4	12	2	3	1440	0.75471	10	25	5	2000	19	Currently married	30	Yes, school		8	No	I	No	No		No	No step mother	No	No step father	No	No	Yes	Yes	No	No	No
102	1023	130	2	2	15	Urban	Type B	No	Yes	Married Female	17	12	2019	150	Completed	1	105	4	12	2	3	1440	0.75471	12	24	DK month	2000	19	Currently married	27	No					No	No		No	No	No	No step father	No	No	Yes	No	No	No	No
103	1023	139	2	2	15	Urban	Type B	No	Yes	Married Female	17	12	2019	150	Completed	1	105	4	12	2	3	1440	0.75471	13	1	DK month	2000	19	Currently married	27	Yes, school		4	No	DHK	No	No		No	No step mother	No	No step father	No	No	Yes	No	No	No	No
104	1024	12	6	2	15	Urban	Type A	No	Yes	Married Female	21	12	2019	85	Completed	1	105	4	12	5	2	1440	0.75471	13	20	DK month	DK	19	Currently married	23	Yes, school		7	No	I	No	No		No	No step mother	No	No step father	No	No	Yes	No	No	No	No
105	1024	27	2	2	15	Urban	Type A	No	Yes	Married Female	20	12	2019	56	Completed	1	105	4	12	5	2	1440	0.75471	13	2	9	2000	19	Currently married	20	Yes, school		5	No	KMX	No	No		No	No step mother	No	No	No	No	Yes	Yes	Yes	No	No
106	1024	30	3	2	15	Urban	Type A	No	No	Married Female	20	12	2019	56	Completed	1	105	4	12	5	2	1440	0.75471	11	43	2	2001	18	Currently married	25	Yes, school		10	No	K	No	No		Yes		Yes		No	No	No	No	No	No	No
107	1024	63	8	2	15	Urban	Type A	No	Yes	Married Female	21	12	2019	56	Completed	1	105	4	12	5	2	1440	0.75471	15	16	6	2000	19	Currently married	25	Yes, school		3	No	K	No	No		No	No step mother	No	No step father	No	No	Yes	Yes	Yes	Yes	No
108	1024	64	2	2	15	Urban	Type A	No	No	Married Female	20	12	2019	151	Completed	1	105	4	12	5	2	1440	0.75471	14	55	DK month	DK	19	Currently married	21	Yes, school		4	No	AIK	No	No		No	No step mother	No	No step father	No	No	Yes	No	No	No	No
109	1024	79	3	2	15	Urban	Type A	No	No	Married Female	21	12	2019	4	Completed	1	105	4	12	5	2	1440	0.75471	12	1	DK month	DK	18	Currently married	25	Yes, school		4	No	IK	No	No		No	No step mother	No	No step father	No	No	Yes	No	Yes	No	No
110	1024	127	9	2	15	Urban	Type A	No	Yes	Married Female	21	12	2019	150	Completed	1	105	4	12	5	2	1440	0.75471	11	45	DK month	2000	19	Currently married	26	Yes, school		7	No	IO	No	No		No	No step mother	No	No step father	No	No	Yes	Yes	Yes	No	No
111	1024	141	4	2	15	Urban	Type A	No	Yes	Married Female	21	12	2019	151	Completed	1	105	4	12	5	2	1440	0.75471	12	4	DK month	2001	18	Currently married	24	Yes, school		7	No	I	No	No		No	No step mother	No	No step father	No	No	Yes	Yes	Yes	No	No
112	1025	22	5	2	15	Urban	Type B	No	Yes	Married Female	24	12	2019	150	Completed	1	105	4	12	5	1	1440	0.75471	10	14	8	2000	19	Currently married	19	Yes, school		5	No	HK	No	No		No	No step mother	No	No step father	No	No	Yes	Yes	Yes	No	No
113	1025	30	2	2	15	Urban	Type B	No	No	Married Female	24	12	2019	150	Completed	1	105	4	12	5	1	1440	0.75471	11	20	12	2000	19	Currently married	27	Yes, school		10	Yes, school		No	No		No	No step mother	No	No step father	No	No	Yes	Yes	No	No	No
114	1025	115	4	2	15	Urban	Type B	No	No	Married Female	24	12	2019	151	Completed	1	105	4	12	5	1	1440	0.75471	10	18	DK month	DK	17	Currently married	35	Yes, school		6	No	H	No	No		No	No step mother	No	No step father	No	No	Yes	Yes	Yes	No	No
115	1025	120	9	2	15	Urban	Type B	No	Yes	Married Female	23	12	2019	151	Completed	1	105	4	12	5	1	1440	0.75471	14	52	DK month	DK	18	Currently married	25	Yes, school		6	No	IK	No	No		No	No step mother	No	No step father	No	No	Yes	No	No	No	No
116	1025	133	2	2	15	Urban	Type B	No	Yes	Married Female	24	12	2019	150	Completed	1	105	4	12	5	1	1440	0.75471	13	25	2	2002	17	Currently married	24	Yes, school		9	No	HI	No	No		No	No step mother	No	No step father	No	No	Yes	No	No	No	No
117	1026	41	7	2	15	Urban	Type A	Yes	No	Married Female	1	1	2020	56	Completed	1	105	4	12	5	8	1441	0.75471	11	30	DK month	2004	16	Currently married	20	Yes, school		7	No	IMNX	No	No		No	No step mother	No	No step father	No	No	Yes	Yes	Yes	No	No
118	1026	65	9	2	15	Urban	Type A	Yes	Yes	Married Female	1	1	2020	150	Completed	1	105	4	12	5	8	1441	0.75471	11	40	DK month	2001	19	Currently married	23	Yes, school		2	No	HK	No	No		No	No step mother	No	No step father	No	No	Yes	Yes	Yes	No	No
119	1026	88	2	2	15	Urban	Type A	Yes	No	Married Female	3	1	2020	151	Completed	1	105	4	12	5	8	1441	0.75471	10	29	DK month	DK	15	Currently married	30	Yes, school		2	No	K	No	No		No	No step mother	No	No step father	No	No	Yes	No	No	No	No
120	1026	98	4	2	15	Urban	Type A	Yes	Yes	Married Female	1	1	2020	151	Completed	1	105	4	12	5	8	1441	0.75471	11	55	DK month	DK	18	Currently married	18	Yes, school		4	No	HK	No	Yes , paid in cash	Outside home	No	No	No	No	No	No	Yes	Yes	Yes	No	No
121	1026	119	2	2	15	Urban	Type A	Yes	Yes	Married Female	2	1	2020	85	Completed	1	105	4	12	5	8	1441	0.75471	13	12	DK month	DK	19	Currently married	22	Yes, school		4	No	K	No	No		No	No step mother	No	No step father	No	No	Yes	Yes	No	No	No
122	1026	154	4	2	15	Urban	Type A	Yes	Yes	Married Female	2	1	2020	56	Completed	1	105	4	12	5	8	1441	0.75471	15	57	DK month	2001	19	Currently married	25	Yes, school		6	No	KL	No	No		No	No step mother	No	No step father	No	No	Yes	Yes	Yes	No	No
123	1026	158	2	2	15	Urban	Type A	Yes	No	Married Female	2	1	2020	56	Completed	1	105	4	12	5	8	1441	0.75471	13	33	DK month	2002	18	Currently married	25	Yes, school		5	No	K	Yes , paid in cash		Outside home	No	No step mother	No	No step father	No	No	Yes	No	No	No	No
124	1027	76	2	2	15	Urban	Type B	No	No	Married Female	5	1	2020	150	Completed	1	105	4	12	5	5	1441	0.75471	11	13	DK month	2002	18	Currently married	27	Yes, school		0	No	KLX	No	No		No	No	No	No step father	No	No	Yes	No	No	No	No
125	1027	91	3	2	15	Urban	Type B	No	No	Married Female	6	1	2020	150	Completed	1	105	4	12	5	5	1441	0.75471	9	35	DK month	2004	16	Currently married	24	Yes, school		7	No	AIN	No	No		No	No step mother	No	No step father	No	No	Yes	Yes	No	No	No
126	1027	93	4	2	15	Urban	Type B	No	Yes	Married Female	6	1	2020	150	Completed	1	105	4	12	5	5	1441	0.75471	10	37	DK month	2004	16	Currently married	35	Yes,madrasa		9	No	Z	No	No		No	No step mother	No	No step father	No	No	Yes	Yes	Yes	No	No
127	1027	94	4	2	15	Urban	Type B	No	Yes	Married Female	6	1	2020	150	Completed	1	105	4	12	5	5	1441	0.75471	12	18	DK month	2001	19	Currently married	24	Yes, school		5	No	AK	No	No		No	No step mother	No	No step father	No	No	Yes	Yes	Yes	No	No
128	1027	123	3	2	15	Urban	Type B	No	Yes	Married Female	6	1	2020	85	Completed	1	105	4	12	5	5	1441	0.75471	10	17	DK month	DK	19	Currently married	20	Yes, school		3	No	K	Yes , paid in cash		Both home and outside	Yes		Yes		No	No	No	No	No	No	No
129	1028	23	5	2	15	Urban	Type A	No	Yes	Married Female	26	12	2019	56	Completed	1	105	4	12	6	2	1440	0.75471	10	4	2	2000	19	Currently married	25	Yes, school		10	Yes, school		No	No		No	No step mother	No	No step father	No	No	Yes	Yes	Yes	Yes	No
130	1028	67	6	2	15	Urban	Type A	No	No	Married Female	26	12	2019	150	Completed	1	105	4	12	6	2	1440	0.75471	12	31	7	2000	19	Currently married	29	Yes, school		8	No	DK	No	No		Yes		Yes		Yes	Yes	No	No	No	No	No
131	1028	74	3	2	15	Urban	Type A	No	Yes	Married Female	26	12	2019	151	Completed	1	105	4	12	6	2	1440	0.75471	12	45	DK month	2001	18	Divorced		Yes, school		4	No	K	No	No		Yes		Yes		No	No	No	No	No	No	No
132	1028	101	4	2	15	Urban	Type A	No	Yes	Married Female	27	12	2019	151	Completed	1	105	4	12	6	2	1440	0.75471	12	56	DK month	2004	15	Currently married	22	Yes, school		5	No	IL	No	No		No	No step mother	No	No step father	No	No	Yes	Yes	Yes	No	No
133	1028	104	2	2	15	Urban	Type A	No	Yes	Married Female	27	12	2019	151	Completed	1	105	4	12	6	2	1440	0.75471	14	12	2	2001	18	Currently married	26	Yes, school		9	No	I	No	Yes , paid in cash	Outside home	No	No step mother	No	No step father	No	No	Yes	Yes	No	No	No
134	1028	104	7	2	15	Urban	Type A	No	Yes	Married Female	27	12	2019	151	Completed	1	105	4	12	6	2	1440	0.75471	15	7	DK month	2004	15	Currently married	23	Yes, school		7	No	DHK	No	No		No	No step mother	No	No step father	No	No	Yes	No	No	No	No
135	1028	130	4	2	15	Urban	Type A	No	Yes	Married Female	27	12	2019	85	Completed	1	105	4	12	6	2	1440	0.75471	12	25	DK month	2001	18	Currently married	22	Yes, school		8	No	IMX	No	No		No	No step mother	No	No step father	No	No	Yes	Yes	Yes	No	No
136	1029	25	2	2	15	Urban	Type B	No	Yes	Married Female	31	12	2019	56	Completed	1	105	4	12	6	6	1440	0.75471	13	22	12	2000	19	Currently married	30	Yes, school		7	No	K	No	No		No	No step mother	No	No step father	No	No	Yes	No	No	No	No
137	1029	139	3	2	15	Urban	Type B	No	Yes	Married Female	31	12	2019	56	Not at home	3	105	4	12	6	6	1440
138	1029	146	2	2	15	Urban	Type B	No	Yes	Married Female	29	12	2019	4	Completed	1	105	4	12	6	6	1440	0.75471	15	28	7	2004	15	Currently married	26	Yes,madrasa		8	No	I	No	No		No	No step mother	No	No step father	No	No	Yes	Yes	Yes	No	No
139	1030	88	2	2	15	Urban	Type A	Yes	No	Married Female	9	1	2020	4	Completed	1	105	4	12	3	10	1441	0.75471	11	30	DK month	2000	19	Currently married	23	No					No	No		No	No	No	No step father	No	No	Yes	No	No	No	No
140	1030	102	3	2	15	Urban	Type A	Yes	Yes	Married Female	9	1	2020	150	Completed	1	105	4	12	3	10	1441	0.75471	13	12	6	2002	17	Currently married	23	Yes, school		10	Yes, school		No	No		Yes		Yes		No	No	No	No	No	No	No
141	1030	120	8	2	15	Urban	Type A	Yes	No	Married Female	9	1	2020	151	Completed	1	105	4	12	3	10	1441	0.75471	11	42	6	2001	18	Currently married	32	Yes, school		10	No	I	No	No		No	No step mother	No	No step father	No	No	No	Yes	Yes	No	No
142	1031	90	2	2	22	Urban	Type B	No	No	Married Female	9	1	2020	2	Completed	1	89	48	2	3	1	1441	0.75471	12	10	7	2001	18	Currently married	25	Yes, school		7	No	IMN	No	No		No	No step mother	No	No step father	No	No	Yes	No	No	No	No
143	1031	125	2	2	22	Urban	Type B	No	No	Married Female	9	1	2020	2	Completed	1	89	48	2	3	1	1441	0.75471	14	29	DK month	2002	18	Currently married	24	Yes, school		3	No	D	No	No		No	No step mother	No	No step father	No	No	Yes	No	No	No	No
144	1031	134	2	2	22	Urban	Type B	No	Yes	Married Female	9	1	2020	58	Completed	1	89	48	2	3	1	1441	0.75471	14	13	10	2002	17	Currently married	19	Yes, school		10	No	I	No	No		No	No step mother	No	No step father	No	No	Yes	Yes	No	No	No
145	1031	150	2	2	22	Urban	Type B	No	No	Married Female	10	1	2020	55	Completed	1	89	48	2	3	1	1441	0.75471	13	12	DK month	2002	18	Currently married	24	Yes, school		8	No	I	No	No		No	No step mother	No	No step father	No	No	Yes	Yes	No	No	No
146	1032	3	2	2	22	Other urban	Type A	No	Yes	Married Female	18	12	2019	2	Completed	1	89	48	2	2	2	1440	0.75471	14	40	7	2001	18	Currently married	25	Yes, school		8	No	IN	No	No		No	No step mother	No	No step father	No	No	Yes	No	No	No	No
147	1032	14	6	2	22	Other urban	Type A	No	Yes	Married Female	18	12	2019	55	Completed	1	89	48	2	2	2	1440	0.75471	13	10	DK month	DK	17	Currently married	22	Yes,madrasa		7	No	D	No	No		No	No step mother	No	No step father	No	No	No	No	No	No	No
148	1032	17	2	2	22	Other urban	Type A	No	Yes	Married Female	19	12	2019	58	Completed	1	89	48	2	2	2	1440	0.75471	10	13	DK month	2001	18	Currently married	23	Yes, school		7	No	I	No	No		No	No step mother	No	No step father	No	No	Yes	No	No	No	No
149	1032	63	4	2	22	Other urban	Type A	No	No	Married Female	19	12	2019	139	Completed	1	89	48	2	2	2	1440	0.75471	16	19	8	2000	19	Currently married	25	Yes, both school and madrasa	Madrasha	4	No	IO	No	No		Yes		Yes		No	Yes	Yes	No	No	No	No
150	1032	108	2	2	22	Other urban	Type A	No	Yes	Married Female	20	12	2019	58	Completed	1	89	48	2	2	2	1440	0.75471	13	38	4	2001	18	Currently married	25	Yes, school		4	No	N	No	No		No	No step mother	No	No step father	No	No	Yes	No	No	No	No
151	1032	114	3	2	22	Other urban	Type A	No	Yes	Married Female	20	12	2019	2	Completed	1	89	48	2	2	2	1440	0.75471	9	20	DK month	2000	19	Currently married	27	Yes,madrasa		10	No	IN	No	No		No	No step mother	No	No step father	No	No	No	Yes	Yes	No	No
152	1033	15	5	2	30	Urban	Type B	No	No	Married Female	12	12	2019	54	Completed	1	140	9	20	2	6	1440	0.75471	12	22	DK month	2001	18	Currently married	26	Yes, school		7	No	IMN	No	No		No	No step mother	No	No step father	No	No	No	Yes	Yes	No	No
153	1033	27	6	2	30	Urban	Type B	No	Yes	Married Female	12	12	2019	83	Completed	1	140	9	20	2	6	1440	0.75471	11	37	1	2000	19	Currently married	26	Yes, school		8	No	I	No	No		No	No step mother	No	No step father	No	No	Yes	Yes	Yes	No	No
154	1033	57	4	2	30	Urban	Type B	No	Yes	Married Female	12	12	2019	141	Completed	1	140	9	20	2	6	1440	0.75471	12	2	3	2001	18	Currently married	22	Yes, school		4	No	I	No	No		No	No step mother	No	No step father	No	No	Yes	Yes	Yes	No	No
155	1033	83	5	2	30	Urban	Type B	No	Yes	Married Female	13	12	2019	141	Completed	1	140	9	20	2	6	1440	0.75471	12	2	DK month	2000	19	Currently married	27	Yes, school		7	No	I	No	No		No	No step mother	No	No step father	No	No	No	Yes	Yes	No	No
156	1033	92	3	2	30	Urban	Type B	No	No	Married Female	13	12	2019	54	Completed	1	140	9	20	2	6	1440	0.75471	9	30	DK month	2001	18	Currently married	27	Yes, school		7	No	ILN	No	No		No	No step mother	No	No step father	No	No	Yes	Yes	No	No	No
157	1033	103	4	2	30	Urban	Type B	No	Yes	Married Female	12	12	2019	83	Completed	1	140	9	20	2	6	1440	0.75471	13	26	12	2000	19	Currently married	23	Yes, school		2	No	H	No	No		Yes		Yes		Yes	No	Yes	No	No	No	No
158	1033	116	2	2	30	Urban	Type B	No	Yes	Married Female	13	12	2019	83	Completed	1	140	9	20	2	6	1440	0.75471	10	44	5	2001	18	Currently married	22	Yes,madrasa		6	No	I	No	No		Yes		No	No step father	No	No	Yes	No	No	No	No
159	1033	119	3	2	30	Urban	Type B	No	Yes	Married Female	12	12	2019	57	Completed	1	140	9	20	2	6	1440	0.75471	13	54	DK month	2001	18	Currently married	22	Yes, school		5	No	I	Yes , paid in cash		At home	No	No step mother	Yes		Yes	No	Yes	No	No	No	No
160	1033	128	4	2	30	Urban	Type B	No	No	Married Female	13	12	2019	57	Completed	1	140	9	9	2	6	1440	0.75471	10	9	1	2001	18	Currently married	20	Yes, both school and madrasa	Madrasha	7	No	IN	No	No		No	No step mother	No	No step father	No	No	Yes	Yes	Yes	No	No
161	1034	30	1	2	30	Urban	Type A	Yes	Yes	Married Female	19	12	2019	9	Completed	1	140	9	20	5	6	1440	0.75471	16	4	1	2000	19	Currently married	28	Yes, school		7	No	IM	No	No		No	No step mother	No	No step father	No	No	No	Yes	No	No	No
162	1034	55	6	2	30	Urban	Type A	Yes	Yes	Married Female	18	12	2019	57	Completed	1	140	9	20	5	6	1440	0.75471	13	28	4	2000	19	Currently married	30	Yes, school		10	No	I	No	No		No	No step mother	No	No step father	No	No	Yes	No	No	No	No
163	1034	102	5	2	30	Urban	Type A	Yes	Yes	Married Female	19	12	2019	141	Completed	1	140	9	20	5	6	1440	0.75471	15	25	6	2002	17	Currently married	29	Yes, school		9	No	I	No	No		No	No step mother	No	No step father	No	No	No	No	No	No	No
164	1034	150	6	2	30	Urban	Type A	Yes	Yes	Married Female	19	12	2019	57	Completed	1	140	9	20	5	6	1440	0.75471	13	41	1	2002	17	Currently married	26	Yes, school		8	No	HI	No	No		No	No step mother	No	No step father	No	No	No	Yes	Yes	No	No
165	1035	6	4	2	46	Other urban	Type B	No	Yes	Married Female	3	1	2020	131	Completed	1	91	47	22	2	5	1441	0.75471	9	40	6	2003	16	Currently married	26	Yes, school		10	Yes, school		No	Yes , paid in cash	At home	No	No step mother	No	No step father	No	No	Yes	Yes	Yes	Yes	No
166	1035	23	4	2	46	Other urban	Type B	No	Yes	Married Female	4	1	2020	64	Completed	1	91	47	22	2	5	1441	0.75471	14	27	8	2000	19	Currently married	28	Yes, school		10	No	I	No	No		No	No step mother	No	No step father	No	No	Yes	Yes	Yes	No	No
167	1035	33	2	2	46	Other urban	Type B	No	Yes	Married Female	3	1	2020	152	Completed	1	91	47	22	2	5	1441	0.75471	12	29	DK month	2003	17	Currently married	33	Yes, school		7	No	I	No	No		No	No step mother	No	No step father	No	No	Yes	No	No	No	No
168	1035	34	2	2	46	Other urban	Type B	No	Yes	Married Female	3	1	2020	152	Completed	1	91	47	22	2	5	1441	0.75471	11	34	DK month	2002	18	Currently married	28	Yes, school		7	No	I	No	No		No	No step mother	No	No step father	No	No	Yes	No	No	No	No
169	1035	53	4	2	46	Other urban	Type B	No	Yes	Married Female	3	1	2020	152	Completed	1	91	47	22	2	5	1441	0.75471	14	47	DK month	2002	18	Currently married	20	Yes, school		9	Yes, school		No	No		No	No step mother	No	No step father	No	No	Yes	Yes	Yes	No	No
170	1035	75	2	2	46	Other urban	Type B	No	Yes	Married Female	4	1	2020	131	Completed	1	91	47	22	2	5	1441	0.75471	11	9	DK month	2001	19	Currently married	32	Yes, school		5	No	I	No	No		No	No step mother	No	No step father	No	No	Yes	No	No	No	No
171	1035	118	3	2	46	Other urban	Type B	No	Yes	Married Female	5	1	2020	64	Completed	1	91	47	22	2	5	1441	0.75471	8	56	5	2003	16	Currently married	23	Yes,madrasa		10	No	I	No	No		No	No step mother	No	No step father	No	No	Yes	No	Yes	No	No
172	1035	120	7	2	46	Other urban	Type B	No	No	Married Female	4	1	2020	131	Completed	1	91	47	22	2	5	1441	0.75471	13	25	11	2001	18	Currently married	30	Yes, school		12	No	I	No	No		No	No step mother	No	No step father	No	No	Yes	Yes	Yes	No	No
173	1035	123	2	2	46	Other urban	Type B	No	Yes	Married Female	5	1	2020	64	Completed	1	91	47	22	2	5	1441	0.75471	10	38	3	2002	17	Currently married	30	Yes, school		9	No	IL	No	No		No	No step mother	No	No step father	No	No	Yes	No	Yes	No	No
174	1035	143	5	2	46	Other urban	Type B	No	Yes	Married Female	4	1	2020	64	Completed	1	91	47	22	2	5	1441	0.75471	13	33	3	2001	18	Currently married	25	Yes, school		10	No	I	No	No		No	No step mother	No	No step father	No	No	Yes	Yes	Yes	No	No
175	1035	156	2	2	46	Other urban	Type B	No	Yes	Married Female	4	1	2020	64	Completed	1	91	47	22	2	5	1441	0.75471	12	18	8	2000	19	Currently married	30	Yes, school		8	No	KL	No	No		No	No step mother	No	No step father	No	No	Yes	Yes	No	No	No
176	1036	34	7	2	51	Urban	Type A	No	No	Married Female	28	12	2019	143	Completed	1	92	143	9	3	2	1440	0.75471	12	3	DK month	2000	19	Currently married	32	Yes, school		9	No	AIN	No	No		No	No step mother	No	No step father	No	No	Yes	Yes	Yes	No	No
177	1036	43	4	2	51	Urban	Type A	No	Yes	Married Female	27	12	2019	143	Completed	1	92	143	9	3	2	1440	0.75471	13	27	DK month	2004	15	Currently married	24	No					No	No		No	No step mother	No	No step father	No	No	Yes	Yes	Yes	No	No
178	1036	68	2	2	51	Urban	Type A	No	Yes	Married Female	27	12	2019	78	Completed	1	92	143	9	3	2	1440	0.75471	14	13	4	2001	18	Currently married	22	Yes, school		1	No	IK	No	No		No	No step mother	No	No step father	No	No	Yes	Yes	No	No	No
179	1036	94	2	2	51	Urban	Type A	No	Yes	Married Female	28	12	2019	144	Completed	1	92	143	9	3	2	1440	0.75471	10	13	DK month	2000	19	Currently married	23	Yes, school		7	No	I	No	No		No	No	No	No	No	No	Yes	Yes	No	No	No
180	1036	152	2	2	51	Urban	Type A	No	Yes	Married Female	29	12	2019	63	Completed	1	92	143	9	3	2	1440	0.75471	8	23	7	2000	19	Currently married	22	Yes, school		10	No	HI	No	No		No	No step mother	No	No step father	No	No	Yes	No	No	Yes	No
181	1036	170	4	2	51	Urban	Type A	No	Yes	Married Female	29	12	2019	43	Completed	1	92	143	9	3	2	1440	0.75471	9	46	DK month	2000	19	Currently married	26	Yes, school		7	No	I	No	No		No	No step mother	No	No step father	No	No	Yes	Yes	Yes	No	No
182	1036	173	2	2	51	Urban	Type A	No	Yes	Married Female	29	12	2019	43	Completed	1	92	143	9	3	2	1440	0.75471	12	34	3	2000	19	Currently married	27	Yes, school		10	No	I	No	No		No	No	No	No step father	No	No	Yes	Yes	Yes	No	No
183	1037	31	2	2	51	Urban	Type B	No	Yes	Married Female	21	12	2019	144	Completed	1	92	143	9	2	8	1440	0.75471	12	7	DK month	2001	18	Currently married	22	Yes, school		5	No	IK	No	No		No	Yes	No	Yes	No	No	Yes	Yes	No	No	No
184	1037	34	2	2	51	Urban	Type B	No	No	Married Female	21	12	2019	144	Completed	1	92	143	9	2	8	1440	0.75471	13	13	7	2001	18	Currently married	30	Yes,madrasa		9	No	I	No	No		Yes		Yes		No	No	Yes	No	No	No	No
185	1037	41	7	2	51	Urban	Type B	No	Yes	Married Female	21	12	2019	43	Completed	1	92	143	9	2	8	1440	0.75471	12	58	2	2002	17	Currently married	29	Yes, school		7	Yes, school		No	No		Yes		Yes		No	No	No	No	No	No	No
186	1037	58	8	2	51	Urban	Type B	No	Yes	Married Female	21	12	2019	78	Completed	1	92	143	9	2	8	1440	0.75471	11	32	8	2001	18	Currently married	28	Yes, school		9	No	IMO	No	No		No	No step mother	No	No step father	No	No	No	Yes	Yes	Yes	No
187	1037	128	4	2	51	Urban	Type B	No	Yes	Married Female	22	12	2019	78	Completed	1	92	143	9	2	8	1440	0.75471	13	57	DK month	2003	16	Currently married	27	Yes, school		7	No	HI	No	No		No	No step mother	No	No step father	No	No	Yes	Yes	Yes	No	No
188	1037	147	3	2	51	Urban	Type B	No	Yes	Married Female	22	12	2019	144	Completed	1	92	143	9	2	8	1440	0.75471	12	10	1	2002	17	Currently married	24	Yes, school		7	No	I	No	No		No	No	No	No	No	No	Yes	Yes	No	No	No
189	1037	147	5	2	51	Urban	Type B	No	Yes	Married Female	22	12	2019	144	Completed	1	92	143	9	2	8	1440	0.75471	13	55	3	2002	17	Currently married	17	Yes,madrasa		7	No	I	No	No		Yes		Yes		Yes	No	Yes	No	No	No	No
190	1037	151	3	2	51	Urban	Type B	No	Yes	Married Female	23	12	2019	144	Completed	1	92	143	9	2	8	1440	0.75471	11	50	12	2001	18	Currently married	31	Yes,madrasa		9	No	HI	No	No		No	No step mother	No	No step father	No	No	Yes	Yes	Yes	No	No
191	1038	47	7	2	75	Other urban	Type A	Yes	No	Married Female	20	12	2019	82	Completed	2	94	23	11	3	7	1440	0.75471	15	4	6	2001	18	Currently married	22	Yes, school		2	No	K	Yes , paid in cash		At home	No	No step mother	No	No step father	No	No	Yes	Yes	Yes	No	No
192	1038	59	6	2	75	Other urban	Type A	Yes	Yes	Married Female	23	12	2019	72	Completed	1	94	23	11	3	7	1440	0.75471	10	51	DK month	2000	19	Currently married	20	Yes,madrasa		7	No	N	No	No		Yes		Yes		Yes	No	No	No	No	No	No
193	1038	70	4	2	75	Other urban	Type A	Yes	Yes	Married Female	22	12	2019	157	Completed	1	94	23	11	3	7	1440	0.75471	10	31	2	2001	18	Currently married	28	Yes, both school and madrasa	School	9	No	I	No	No		No	No step mother	No	No step father	No	No	Yes	Yes	Yes	No	No
194	1038	121	12	2	75	Other urban	Type A	Yes	No	Married Female	22	12	2019	72	Not at home	1	94	23	11	3	7	1440
195	1038	134	16	2	75	Other urban	Type A	Yes	Yes	Married Female	23	12	2019	82	Completed	1	94	23	11	3	7	1440	0.75471	10	59	DK month	2000	19	Currently married	26	Yes, both school and madrasa	School	9	No	K	No	No		No	No step mother	No	No step father	No	No	No	Yes	Yes	No	No
196	1038	135	4	2	75	Other urban	Type A	Yes	Yes	Married Female	23	12	2019	157	Completed	1	94	23	11	3	7	1440	0.75471	11	42	DK month	2001	18	Currently married	32	Yes,madrasa		8	No	L	No	No		No	No step mother	No	No step father	No	No	Yes	Yes	Yes	No	No
197	1038	145	4	2	75	Other urban	Type A	Yes	Yes	Married Female	23	12	2019	167	Completed	1	94	23	11	3	7	1440	0.75471	10	37	9	2001	18	Currently married	25	Yes, school		11	No	IX	No	No		No	No step mother	No	No step father	No	No	Yes	Yes	Yes	No	No
198	1039	15	4	2	75	Other urban	Type B	No	No	Married Female	8	1	2020	157	Completed	1	94	23	11	3	3	1441	0.75471	12	33	DK month	2005	15	Currently married	25	Yes,madrasa		3	No	I	Yes , paid in cash		At home	No	No step mother	No	No step father	No	No	Yes	Yes	Yes	No	No
199	1039	23	5	2	75	Other urban	Type B	No	Yes	Married Female	8	1	2020	82	Completed	1	94	23	11	3	3	1441	0.75471	13	13	DK month	2001	18	Currently married	21	Yes, school		2	No	L	No	No		No	No step mother	No	No step father	No	No	Yes	Yes	Yes	No	No
200	1039	35	4	2	75	Other urban	Type B	No	Yes	Married Female	8	1	2020	167	Completed	1	94	23	11	3	3	1441	0.75471	14	10	DK month	2002	17	Currently married	23	Yes, school		2	No	K	No	No		No	No step mother	No	No step father	No	No	Yes	Yes	Yes	No	No
201	1039	65	2	2	75	Other urban	Type B	No	Yes	Married Female	10	1	2020	82	Completed	1	94	23	11	3	3	1441	0.75471	14	27	DK month	2001	19	Currently married	26	Yes, school		5	No	X	Yes , paid in cash		At home	No	No step mother	No	No step father	No	No	No	Yes	No	No	No
202	1039	78	3	2	75	Other urban	Type B	No	Yes	Married Female	9	1	2020	82	Completed	2	94	23	11	3	3	1441	0.75471	11	15	DK month	2001	18	Currently married	18	Yes, school		2	No	H	No	No		No	No step mother	No	No step father	No	No	No	Yes	No	No	No
203	1039	81	4	2	75	Other urban	Type B	No	Yes	Married Female	10	1	2020	82	Completed	1	94	23	11	3	3	1441	0.75471	16	7	9	2004	15	Currently married	22	Yes, school		5	No	DHI	No	No		No	No step mother	No	No step father	No	No	Yes	Yes	Yes	No	No
204	1039	83	2	2	75	Other urban	Type B	No	Yes	Married Female	9	1	2020	82	Completed	2	94	23	11	3	3	1441	0.75471	12	15	10	2001	18	Currently married	24	Yes, school		5	No	I	No	No		No	No step mother	No	No step father	No	No	No	Yes	No	No	No
205	1039	86	4	2	75	Other urban	Type B	No	Yes	Married Female	9	1	2020	167	Completed	1	94	23	11	3	3	1441	0.75471	11	20	DK month	2002	17	Currently married	25	Yes, school		4	No	IK	No	No		No	No step mother	No	No step father	No	No	Yes	Yes	Yes	No	No
206	1039	87	7	2	75	Other urban	Type B	No	Yes	Married Female	9	1	2020	167	Completed	1	94	23	11	3	3	1441	0.75471	14	20	DK month	2003	16	Currently married	20	Yes, school		4	No	D	No	No		No	No step mother	No	No step father	No	No	No	Yes	Yes	No	No
207	1039	91	3	2	75	Other urban	Type B	No	Yes	Married Female	9	1	2020	167	Completed	1	94	23	11	3	3	1441	0.75471	16	57	DK month	2004	15	Currently married	22	Yes, school		3	No	K	No	No		No	No step mother	No	No step father	No	No	No	Yes	No	No	No
208	1039	108	9	2	75	Other urban	Type B	No	Yes	Married Female	9	1	2020	157	Completed	1	94	23	11	3	3	1441	0.75471	13	35	DK month	2000	19	Currently married	22	Yes,madrasa		3	No	H	No	No		No	No step mother	No	No step father	No	No	Yes	Yes	Yes	No	No
209	1039	110	2	2	75	Other urban	Type B	No	Yes	Married Female	9	1	2020	72	Completed	1	94	23	11	3	3	1441	0.75471	10	43	DK month	2003	17	Currently married	26	Yes,madrasa		5	No	DHI	No	No		No	No step mother	No	No step father	No	No	Yes	No	No	No	No
210	1039	110	4	2	75	Other urban	Type B	No	Yes	Married Female	9	1	2020	72	Completed	1	94	23	11	3	3	1441	0.75471	11	32	DK month	2004	16	Currently married	21	Yes, school		5	No	HK	No	No		No	No step mother	No	No step father	No	No	Yes	No	No	No	No
211	1039	139	2	2	75	Other urban	Type B	No	Yes	Married Female	10	1	2020	167	Completed	1	94	23	11	3	3	1441	0.75471	13	20	DK month	2003	16	Currently married	35	Yes,madrasa		8	No	IN	No	No		No	No step mother	No	No step father	No	No	Yes	Yes	Yes	No	No
212	1039	142	2	2	75	Other urban	Type B	No	Yes	Married Female	10	1	2020	167	Completed	1	94	23	11	3	3	1441	0.75471	14	40	DK month	2004	15	Currently married	25	Yes, school		6	No	IN	No	No		No	No step mother	No	No step father	No	No	Yes	Yes	Yes	No	No
213	1039	145	7	2	75	Other urban	Type B	No	Yes	Married Female	10	1	2020	167	Completed	1	94	23	11	3	3	1441	0.75471	17	10	1	2004	16	Currently married	22	Yes, school		6	No	IM	No	No		No	No step mother	No	No step father	No	No	No	Yes	No	No	No
214	1039	155	2	2	75	Other urban	Type B	No	Yes	Married Female	9	1	2020	157	Completed	1	94	23	11	3	3	1441	0.75471	14	59	DK month	2001	18	Currently married	25	Yes,madrasa		2	No	AF	Yes , paid in cash		At home	No	No step mother	No	No step father	No	No	No	No	No	No	No
215	1040	20	2	2	75	Urban	Type A	No	Yes	Married Female	30	12	2019	157	Completed	1	94	23	11	5	2	1440	0.75471	13	13	DK month	DK	17	Currently married	23	Yes, school		4	No	K	No	No		No	No step mother	No	No step father	No	No	Yes	No	No	No	No
216	1040	61	5	2	75	Urban	Type A	No	Yes	Married Female	30	12	2019	157	Completed	1	94	23	11	5	2	1440	0.75471	15	54	5	2001	18	Currently married	24	Yes, school		10	No	I	No	No		No	No step mother	No	No step father	No	No	Yes	Yes	No	No	No
217	1040	91	8	2	75	Urban	Type A	No	No	Married Female	1	1	2020	72	Completed	2	94	23	11	5	2	1441	0.75471	18	16	1	2000	19	Currently married	24	Yes, school		8	No	HI	No	No		No	No step mother	No	No step father	No	No	Yes	Yes	No	No	No
218	1041	81	7	2	84	Urban	Type B	No	Yes	Married Female	30	12	2019	152	Completed	1	91	47	22	2	7	1440	0.75471	13	27	9	2000	19	Currently married	30	Yes, school		10	No	I	No	No		No	No step mother	No	No step father	No	No	Yes	No	No	No	No
219	1041	110	2	2	84	Urban	Type B	No	No	Married Female	29	12	2019	131	Completed	1	91	47	22	2	7	1440	0.75471	11	55	DK month	2000	19	Currently married	25	No					No	No		No	No step mother	No	No step father	No	No	Yes	No	No	No	No
220	1041	161	2	2	84	Urban	Type B	No	Yes	Married Female	29	12	2019	152	Completed	1	91	47	22	2	7	1440	0.75471	11	13	1	2002	17	Currently married	26	Yes,madrasa		10	No	I	No	No		No	No step mother	No	No step father	No	No	Yes	Yes	No	No	No
221	1041	163	4	2	84	Urban	Type B	No	Yes	Married Female	29	12	2019	152	Completed	1	91	47	22	2	7	1440	0.75471	9	59	DK month	2001	18	Currently married	26	Yes, school		5	No	KX	Yes , paid in cash		Outside home	No	No step mother	No	No step father	No	No	Yes	Yes	Yes	No	No
222	1042	71	4	2	19	Urban	Type A	Yes	Yes	Married Female	11	9	2019	21	Completed	1	98	15	6	2	7	1437	3.2079	12	50	2	2001	18	Currently married	25	Yes, school		9	No	I	No	No		No	No step mother	No	No step father	No	No	No	Yes	No	No	No
223	1042	87	8	2	19	Urban	Type A	Yes	Yes	Married Female	12	9	2019	21	Completed	1	98	15	6	2	7	1437	3.2079	9	50	1	2002	17	Currently married	28	Yes, school		9	No	IX	No	No		No	No step mother	No	No step father	No	No	Yes	Yes	Yes	No	No
224	1042	108	4	2	19	Urban	Type A	Yes	No	Married Female	12	9	2019	20	Completed	1	98	15	6	2	7	1437	3.2079	11	13	11	1999	19	Currently married	28	Yes, school		9	No	I	No	No		No	No step mother	No	No step father	No	No	Yes	Yes	Yes	No	No
225	1042	128	2	2	19	Urban	Type A	Yes	Yes	Married Female	11	9	2019	75	Completed	1	98	15	6	2	7	1437	3.2079	15	25	9	2000	18	Currently married	29	Yes, school		9	No	H	No	Yes, paid both cash & kind	At home	No	No step mother	No	No step father	No	No	Yes	Yes	No	No	No
226	1042	130	2	2	19	Urban	Type A	Yes	No	Married Female	11	9	2019	21	Completed	1	98	15	6	2	7	1437	3.2079	15	20	DK month	2001	18	Currently married	28	Yes, school		9	No	KM	No	No		No	No step mother	No	No step father	No	No	Yes	Yes	No	No	No
227	1043	43	2	2	19	Other urban	Type B	No	Yes	Married Female	8	1	2020	24	Completed	1	88	155	8	2	7	1441	3.2079	10	49	DK month	2001	18	Currently married	26	Yes, school		5	No	IN	No	No		No	No step mother	No	No step father	No	No	Yes	No	Yes	No	No
228	1043	61	9	2	19	Other urban	Type B	No	No	Married Female	8	1	2020	26	Completed	1	88	155	8	2	7	1441	3.2079	13	2	DK month	2002	18	Currently married	32	Yes, school		10	No	NX	No	No		No	No step mother	No	No step father	No	No	Yes	Yes	No	No	No
229	1043	116	8	2	19	Other urban	Type B	No	Yes	Married Female	9	1	2020	24	Completed	1	88	155	8	2	7	1441	3.2079	11	18	3	2000	19	Currently married	22	Yes, school		9	Yes, school		No	No		No	No step mother	No	No step father	No	No	Yes	Yes	No	No	No
230	1043	131	7	2	19	Other urban	Type B	No	Yes	Married Female	10	1	2020	26	Completed	1	88	155	8	2	7	1441	3.2079	12	24	DK month	2000	19	Currently married	23	Yes, school		6	No	MN	No	No		No	No step mother	No	No step father	No	No	No	Yes	Yes	No	No
231	1043	134	3	2	19	Other urban	Type B	No	Yes	Married Female	9	1	2020	24	Completed	1	88	155	8	2	7	1441	3.2079	12	18	DK month	2000	19	Deserted		Yes, school		7	No	IN	No	No		Yes		No	No step father	Yes	No	No	No	No	No	No
232	1043	142	4	2	19	Other urban	Type B	No	Yes	Married Female	10	1	2020	157	Completed	1	88	155	8	2	7	1441	3.2079	11	50	DK month	2001	18	Currently married	26	Yes, school		9	No	N	No	No		No	No step mother	No	No step father	No	No	Yes	Yes	Yes	No	No
233	1044	30	4	2	19	Urban	Type A	No	No	Married Female	21	12	2019	24	Completed	1	88	155	8	3	8	1440	3.2079	12	9	DK month	2001	18	Currently married	25	Yes, school		10	No	IM	No	No		No	No step mother	No	No step father	No	No	Yes	Yes	Yes	No	No
234	1044	51	8	2	19	Urban	Type A	No	Yes	Married Female	22	12	2019	157	Completed	1	88	155	8	3	8	1440	3.2079	11	25	DK month	2001	18	Currently married	23	Yes,madrasa		10	No	IX	No	No		No	No step mother	No	No step father	No	No	Yes	Yes	Yes	No	No
235	1044	57	6	2	19	Urban	Type A	No	Yes	Married Female	21	12	2019	157	Completed	1	88	155	8	3	8	1440	3.2079	14	35	DK month	2004	15	Currently married	27	Yes,madrasa		10	No	I	No	No		No	No step mother	No	No step father	No	No	Yes	Yes	Yes	No	No
236	1044	93	2	2	19	Urban	Type A	No	Yes	Married Female	22	12	2019	157	Completed	1	88	155	8	3	8	1440	3.2079	13	0	4	2002	17	Currently married	35	Yes, school		8	No	I	No	No		No	No step mother	No	No step father	No	No	Yes	No	No	No	No
237	1045	6	4	2	19	Urban	Type B	No	Yes	Married Female	2	1	2020	26	Completed	1	88	155	8	3	6	1441	3.2079	12	1	DK month	2003	16	Currently married	20	Yes, school		5	No	K	No	No		No	No	No	No step father	No	No	Yes	Yes	Yes	No	No
238	1045	9	9	2	19	Urban	Type B	No	No	Married Female	2	1	2020	155	Completed	1	88	155	8	3	6	1441	3.2079	12	28	10	2003	16	Currently married	27	Yes, school		9	No	I	No	No		No	No step mother	No	No step father	No	No	Yes	Yes	Yes	No	No
239	1045	19	6	2	19	Urban	Type B	No	Yes	Married Female	2	1	2020	159	Completed	1	88	155	8	3	6	1441	3.2079	13	10	DK month	2001	18	Currently married	25	Yes, school		10	No	H	No	No		No	No step mother	No	No step father	Yes	No	Yes	Yes	No	No	No
240	1045	60	4	2	19	Urban	Type B	No	Yes	Married Female	2	1	2020	157	Completed	1	88	155	8	3	6	1441	3.2079	14	50	DK month	2003	16	Currently married	27	Yes, school		7	No	I	No	No		No	No step mother	No	No step father	No	No	Yes	Yes	Yes	No	No
241	1045	62	4	2	19	Urban	Type B	No	Yes	Married Female	3	1	2020	26	Completed	1	88	155	8	3	6	1441	3.2079	14	14	6	2000	19	Currently married	27	Yes, school		12	No	X	No	No		No	No step mother	No	No step father	No	No	No	Yes	Yes	No	No
242	1045	63	4	2	19	Urban	Type B	No	Yes	Married Female	2	1	2020	24	Completed	1	88	155	8	3	6	1441	3.2079	15	39	DK month	2001	18	Currently married	30	Yes, school		9	No	MN	No	No		No	No step mother	No	No step father	No	No	Yes	Yes	Yes	No	No
243	1045	76	2	2	19	Urban	Type B	No	Yes	Married Female	4	1	2020	157	Completed	1	88	155	8	3	6	1441	3.2079	11	15	1	2004	16	Currently married	25	Yes, school		7	No	I	No	No		No	No step mother	No	No step father	No	No	Yes	No	No	No	No
244	1045	78	6	2	19	Urban	Type B	No	Yes	Married Female	3	1	2020	26	Completed	1	88	155	8	3	6	1441	3.2079	15	35	DK month	2001	18	Currently married	31	Yes, school		7	No	MO	No	No		No	No	No	No step father	No	No	No	Yes	No	No	No
245	1045	113	6	2	19	Urban	Type B	No	Yes	Married Female	4	1	2020	26	Completed	1	88	155	8	3	6	1441	3.2079	14	35	DK month	2002	17	Currently married	25	Yes, school		6	No	I	No	No		No	No step mother	No	No step father	No	No	Yes	Yes	Yes	No	No
246	1045	127	2	2	19	Urban	Type B	No	No	Married Female	3	1	2020	24	Completed	1	88	155	8	3	6	1441	3.2079	15	14	DK month	2001	19	Currently married	35	Yes, school		8	No	N	No	Yes , paid in cash	Outside home	No	No step mother	No	No step father	No	No	Yes	No	No	No	No
247	1045	134	3	2	19	Urban	Type B	No	Yes	Married Female	4	1	2020	24	Completed	2	88	155	8	3	6	1441	3.2079	12	24	DK month	2000	19	Currently married	32	Yes, school		8	No	MN	No	No		No	No step mother	No	No step father	No	No	No	Yes	Yes	No	No
248	1045	140	4	2	19	Urban	Type B	No	Yes	Married Female	4	1	2020	24	Completed	1	88	155	8	3	6	1441	3.2079	11	26	DK month	2001	18	Currently married	29	Yes, school		8	No	N	No	No		No	No step mother	No	No step father	No	No	Yes	Yes	Yes	No	No
249	1045	151	4	2	19	Urban	Type B	No	Yes	Married Female	4	1	2020	26	Completed	1	88	155	8	3	6	1441	3.2079	13	15	DK month	2001	18	Currently married	21	Yes, school		7	No	H	No	No		No	No step mother	No	No	No	No	Yes	Yes	Yes	No	No
250	1045	153	4	2	19	Urban	Type B	No	No	Married Female	4	1	2020	24	Completed	1	88	155	8	3	6	1441	3.2079	13	40	DK month	2002	17	Currently married	30	Yes, school		9	No	IMN	No	No		No	No step mother	No	No step father	No	No	Yes	Yes	Yes	No	No
251	1045	155	3	2	19	Urban	Type B	No	Yes	Married Female	4	1	2020	159	Completed	1	88	155	8	3	6	1441	3.2079	12	5	DK month	2001	18	Divorced		Yes, school		8	No	HK	No	No		Yes		Yes		No	No	No	No	No	No	No
252	1046	4	4	2	19	Urban	Type A	Yes	Yes	Married Female	15	9	2019	73	Completed	1	98	15	6	5	3	1437	3.2079	9	57	DK month	DK	19	Currently married	38	Yes,madrasa		8	No	IM	No	No		No	No step mother	No	No step father	No	No	Yes	Yes	Yes	No	No
253	1046	55	3	2	19	Urban	Type A	Yes	No	Married Female	15	9	2019	21	Completed	1	98	15	6	5	3	1437	3.2079	12	0	3	2001	18	Currently married	27	Yes, school		10	Yes, school		No	No		No	No step mother	No	No step father	No	No	Yes	Yes	No	No	No
254	1047	63	4	2	19	Urban	Type B	No	Yes	Married Female	15	12	2019	159	Completed	1	88	155	8	5	1	1440	3.2079	13	30	9	2000	19	Currently married	23	Yes, school		9	No	HIN	No	Yes , paid in cash	At home	No	No step mother	No	No step father	No	No	Yes	Yes	Yes	No	No
255	1047	75	4	2	19	Urban	Type B	No	Yes	Married Female	15	12	2019	24	Completed	1	88	155	8	5	1	1440	3.2079	11	9	11	2001	18	Currently married	33	Yes, school		9	No	IMO	No	No		No	No step mother	No	No step father	No	No	Yes	Yes	No	No	No
256	1047	91	19	2	19	Urban	Type B	No	Yes	Married Female	17	12	2019	24	Completed	1	88	155	8	5	1	1440	3.2079	10	50	9	2001	18	Currently married	25	Yes,madrasa		8	No	AI	No	No		No	No step mother	No	No step father	No	No	Yes	No	Yes	No	No
257	1048	10	2	2	19	Other urban	Type A	No	Yes	Married Female	30	12	2019	26	Completed	1	88	155	8	5	3	1440	3.2079	11	33	DK month	DK	18	Currently married	25	Yes, school		10	No	IN	No	No		No	No step mother	No	No step father	No	No	Yes	No	No	No	No
258	1048	12	2	2	19	Other urban	Type A	No	Yes	Married Female	30	12	2019	24	Completed	2	88	155	8	5	3	1440	3.2079	11	29	DK month	DK	18	Currently married	25	Yes, school		6	No	DH	No	No		No	No step mother	No	No step father	No	No	Yes	No	No	No	No
259	1048	62	2	2	19	Other urban	Type A	No	No	Married Female	30	12	2019	24	Completed	1	88	155	8	5	3	1440	3.2079	13	50	DK month	DK	15	Currently married	20	Yes, school		2	No	HK	Yes , paid in cash		At home	No	No step mother	No	No step father	No	No	Yes	No	No	No	No
260	1048	90	8	2	19	Other urban	Type A	No	Yes	Married Female	31	12	2019	157	Completed	1	88	155	8	5	3	1440	3.2079	12	15	1	2003	16	Currently married	22	Yes, school		7	No	I	No	No		No	No step mother	No	No step father	No	No	Yes	Yes	Yes	No	No
261	1048	114	6	2	19	Other urban	Type A	No	No	Married Female	31	12	2019	26	Completed	1	88	155	8	5	3	1440	3.2079	13	12	9	2004	15	Currently married	28	Yes, school		8	No	IKN	No	No		Yes		No	No step father	Yes	No	No	No	No	No	Yes
262	1048	133	4	2	19	Other urban	Type A	No	Yes	Married Female	31	12	2019	26	Completed	1	88	155	8	5	3	1440	3.2079	15	24	DK month	2002	17	Currently married	30	Yes, school		6	No	IO	No	No		No	No step mother	No	No step father	No	No	Yes	Yes	Yes	No	No
263	1049	47	6	2	19	Urban	Type B	No	No	Married Female	18	12	2019	26	Completed	1	88	155	8	5	2	1440	3.2079	14	21	DK month	2000	19	Currently married	36	Yes, school		10	No	N	No	No		No	No step mother	No	No step father	No	No	Yes	Yes	Yes	No	No
264	1049	63	8	2	19	Urban	Type B	No	Yes	Married Female	18	12	2019	26	Completed	1	88	155	8	5	2	1440	3.2079	13	23	DK month	DK	18	Currently married	32	Yes, both school and madrasa	Madrasha	9	No	I	No	No		No	No step mother	No	No step father	No	No	No	Yes	No	No	No
265	1049	83	3	2	19	Urban	Type B	No	No	Married Female	18	12	2019	157	Completed	1	88	155	8	5	2	1440	3.2079	13	20	10	2003	16	Currently married	21	Yes, school		8	No	N	No	No		Yes		No	No step father	Yes	No	No	No	No	No	No
266	1049	89	2	2	19	Urban	Type B	No	Yes	Married Female	20	12	2019	24	Completed	1	88	155	8	5	2	1440	3.2079	12	44	1	2001	18	Currently married	22	Yes,madrasa		9	No	HI	No	No		No	No step mother	No	No step father	No	No	Yes	No	No	No	No
267	1049	94	6	2	19	Urban	Type B	No	Yes	Married Female	18	12	2019	24	Completed	1	88	155	8	5	2	1440	3.2079	12	52	12	2000	18	Currently married	24	Yes, school		9	No	I	No	No		No	No step mother	No	No step father	No	No	No	Yes	Yes	No	No
268	1049	122	7	2	19	Urban	Type B	No	Yes	Married Female	19	12	2019	26	Completed	1	88	155	8	5	2	1440	3.2079	9	55	DK month	DK	19	Currently married	22	Yes, both school and madrasa	Madrasha	8	No	IM	Yes , paid in cash		At home	No	No step mother	No	No step father	No	No	Yes	Yes	Yes	No	No
269	1049	173	7	2	19	Urban	Type B	No	Yes	Married Female	20	12	2019	26	Completed	1	88	155	8	5	2	1440	3.2079	10	51	DK month	DK	16	Currently married	26	Yes, both school and madrasa	Madrasha	7	No	I	No	No		No	No step mother	No	No step father	No	No	Yes	Yes	Yes	No	No
270	1050	66	2	7	36	Urban	Type A	Yes	Yes	Married Female	16	10	2019	56	Completed	1	105	4	8	1	6	1438	0.574272	11	0	DK month	2000	19	Currently married	36	Yes,madrasa		7	No	AMX	No	Yes , paid in cash	At home	No	No	No	No step father	No	No	Yes	No	No	No	No
271	1050	160	2	7	36	Urban	Type A	Yes	No	Married Female	18	10	2019	85	Completed	1	105	4	8	1	6	1438	0.574272	10	24	9	2002	17	Currently married	30	Yes,madrasa		12	Yes,madrasa		No	No		No	No step mother	No	No step father	No	No	Yes	Yes	Yes	No	No
272	1050	197	4	7	36	Urban	Type A	Yes	Yes	Married Female	17	10	2019	56	Completed	1	105	4	8	1	6	1438	0.574272	13	2	7	2000	19	Currently married	26	Yes, school		10	No	HIMX	No	No		No	No step mother	No	No step father	No	No	No	Yes	Yes	Yes	Yes
273	1050	250	2	7	36	Urban	Type A	Yes	Yes	Married Female	17	10	2019	3	Completed	1	105	4	8	1	6	1438	0.574272	14	2	DK month	2000	19	Currently married	24	Yes, school		9	No	HIMN	No	No		No	No step mother	No	No step father	No	No	Yes	Yes	Yes	No	No
274	1051	4	6	7	36	Other urban	Type B	No	No	Married Female	10	10	2019	56	Completed	1	105	4	8	1	1	1438	0.574272	15	9	DK month	2000	19	Currently married	21	Yes, school		7	No	KL	No	Yes , paid in cash	Outside home	No	No step mother	No	No step father	No	No	Yes	Yes	Yes	No	No
275	1051	7	4	7	36	Other urban	Type B	No	Yes	Married Female	12	10	2019	56	Completed	1	105	4	8	1	1	1438	0.574272	11	42	DK month	2000	19	Currently married	23	Yes, school		7	No	HK	Yes , paid in cash		At home	No	No step mother	No	No step father	No	No	Yes	Yes	Yes	Yes	Yes
276	1051	15	2	7	36	Other urban	Type B	No	No	Married Female	11	10	2019	4	Completed	1	105	4	8	1	1	1438	0.574272	9	0	DK month	2001	18	Currently married	27	Yes, school		5	No	HM	No	No		No	No step mother	No	No step father	No	No	Yes	No	No	No	No
277	1051	28	5	7	36	Other urban	Type B	No	Yes	Married Female	12	10	2019	56	Completed	1	105	4	8	1	1	1438	0.574272	10	9	DK month	2000	19	Currently married	28	Yes, both school and madrasa	Madrasha	8	No	IK	No	No		No	No step mother	No	No step father	No	No	Yes	Yes	Yes	No	No
278	1051	42	2	7	36	Other urban	Type B	No	Yes	Married Female	10	10	2019	56	Completed	1	105	4	8	1	1	1438	0.574272	12	0	4	2002	17	Currently married	24	Yes, school		6	No	IMNX	No	No		No	No step mother	No	No step father	No	No	No	Yes	No	Yes	Yes
279	1051	60	2	7	36	Other urban	Type B	No	Yes	Married Female	10	10	2019	85	Completed	1	105	4	0	1	1	1438	0.574272	9	30	DK month	2001	18	Currently married	25	Yes, school		4	No	HM	No	No		No	No step mother	No	No step father	No	No	Yes	No	No	No	No
280	1051	66	3	7	36	Other urban	Type B	No	Yes	Married Female	10	10	2019	85	Completed	1	105	4	8	1	1	1438	0.574272	12	25	3	2001	18	Currently married	24	Yes, school		4	No	H	No	No		No	No step mother	No	No step father	No	No	Yes	Yes	Yes	No	No
281	1051	74	8	7	36	Other urban	Type B	No	Yes	Married Female	11	10	2019	85	Completed	1	105	4	8	1	1	1438	0.574272	10	51	DK month	2001	18	Currently married	24	Yes, school		4	No	D	No	No		No	No step mother	No	No step father	No	No	Yes	Yes	No	No	No
282	1051	85	3	7	36	Other urban	Type B	No	Yes	Married Female	11	10	2019	56	Completed	1	105	4	8	1	1	1438	0.574272	12	39	DK month	2000	19	Currently married	24	Yes, school		4	No	KX	No	No		No	No step mother	No	No step father	No	No	Yes	Yes	No	No	No
283	1051	100	2	7	36	Other urban	Type B	No	No	Married Female	10	10	2019	3	Completed	1	105	4	8	1	1	1438	0.574272	10	22	DK month	2001	18	Currently married	30	Yes, both school and madrasa	Madrasha	6	No	IKM	No	No		No	No step mother	No	No step father	No	No	Yes	Yes	Yes	No	No
284	1051	106	4	7	36	Other urban	Type B	No	Yes	Married Female	10	10	2019	3	Completed	1	105	4	8	1	1	1438	0.574272	11	55	DK month	2000	19	Currently married	27	Yes,madrasa		5	No	IMN	No	No		No	No step mother	No	No step father	No	No	Yes	Yes	Yes	No	No
285	1051	115	4	7	36	Other urban	Type B	No	No	Married Female	11	10	2019	3	Completed	1	105	4	0	1	1	1438	0.574272	9	43	DK month	2000	19	Currently married	21	Yes, school		7	No	AHIMN	No	No		No	No step mother	No	No step father	No	No	Yes	Yes	Yes	No	No
286	1051	157	3	7	36	Other urban	Type B	No	Yes	Married Female	12	10	2019	43	Completed	1	105	4	8	1	1	1438	0.574272	11	54	12	1999	19	Currently married	30	Yes, school		8	No	I	No	No		Yes		Yes		No	No	No	No	No	No	No
287	1052	99	4	7	58	Urban	Type A	No	No	Married Female	17	10	2019	63	Completed	1	92	53	9	5	10	1438	0.574272	12	10	5	2001	18	Currently married	28	Yes, school		10	No	IK	No	No		No	No	No	No	No	No	Yes	Yes	Yes	No	No
288	1052	151	5	7	58	Urban	Type A	No	Yes	Married Female	18	10	2019	43	Completed	1	92	53	9	5	10	1438	0.574272	9	2	4	2001	18	Currently married	22	Yes, school		8	No	I	No	No		No	No step mother	No	No step father	No	No	Yes	Yes	Yes	No	No
289	1052	218	4	7	58	Urban	Type A	No	Yes	Married Female	18	10	2019	43	Completed	1	92	53	9	5	10	1438	0.574272	15	39	6	2001	18	Currently married	22	Yes, school		5	No	I	No	No		No	No step mother	No	No step father	No	No	Yes	Yes	Yes	No	No
290	1052	235	4	7	58	Urban	Type A	No	Yes	Married Female	18	10	2019	78	Completed	1	92	53	9	5	10	1438	0.574272	15	55	7	2000	19	Currently married	26	Yes, school		10	No	IM	No	No		No	No step mother	No	No step father	No	No	Yes	Yes	Yes	No	No
291	1052	235	7	7	58	Urban	Type A	No	Yes	Married Female	18	10	2019	78	Completed	1	92	53	9	5	10	1438	0.574272	16	27	1	2000	19	Currently married	25	Yes, school		10	Yes, school		No	No		No	No step mother	No	No step father	No	No	Yes	Yes	Yes	Yes	Yes
292	1053	152	4	7	58	Urban	Type B	No	Yes	Married Female	15	10	2019	78	Completed	1	92	53	9	2	2	1438	0.574272	11	47	12	2001	17	Currently married	26	Yes, school		10	No	IM	No	No		No	No step mother	No	No step father	No	No	Yes	Yes	Yes	Yes	No
293	1054	19	2	7	90	Urban	Type A	Yes	Yes	Married Female	12	12	2019	38	Completed	1	111	22	13	5	7	1440	0.574272	11	34	DK month	DK	17	Currently married	25	Yes, both school and madrasa	Madrasha	7	No	HI	No	No		No	No step mother	No	No step father	No	No	Yes	Yes	No	No	No
294	1054	41	4	7	90	Urban	Type A	Yes	No	Married Female	13	12	2019	38	Completed	1	111	22	13	5	7	1440	0.574272	10	21	DK month	DK	18	Currently married	25	Yes, both school and madrasa	Madrasha	7	No	IX	No	No		No	No step mother	No	No step father	No	No	Yes	Yes	No	No	No
295	1054	61	2	7	90	Urban	Type A	Yes	Yes	Married Female	12	12	2019	30	Completed	1	111	22	13	5	7	1440	0.574272	10	46	5	2001	18	Currently married	26	Yes, school		3	No	I	No	No		No	No step mother	No	No step father	No	No	Yes	Yes	No	No	No
296	1054	96	4	7	90	Urban	Type A	Yes	No	Married Female	13	12	2019	22	Completed	1	111	22	13	5	7	1440	0.574272	12	40	DK month	DK	19	Currently married	25	Yes, school		5	No	K	No	No		No	No step mother	No	No step father	No	No	Yes	Yes	Yes	No	No
297	1054	99	2	7	90	Urban	Type A	Yes	Yes	Married Female	12	12	2019	28	Completed	1	111	22	13	5	7	1440	0.574272	13	33	1	2000	19	Currently married	23	Yes, school		7	No	L	No	No		No	No step mother	No	No step father	No	No	Yes	No	Yes	No	No
298	1054	112	2	7	90	Urban	Type A	Yes	No	Married Female	12	12	2019	28	Completed	1	111	22	13	5	7	1440	0.574272	16	50	DK month	DK	17	Currently married	25	Yes, school		2	No	H	No	No		No	No step mother	No	No step father	No	No	Yes	No	No	No	No
299	1054	125	8	7	90	Urban	Type A	Yes	Yes	Married Female	13	12	2019	164	Completed	1	111	22	13	5	7	1440	0.574272	12	55	4	2001	18	Currently married	19	Yes, school		10	No	I	No	No		No	No step mother	No	No step father	No	No	Yes	Yes	Yes	No	No
300	1054	143	2	7	90	Urban	Type A	Yes	No	Married Female	13	12	2019	30	Completed	1	111	22	13	5	7	1440	0.574272	13	13	DK month	DK	19	Currently married	28	Yes, school		8	No	I	No	No		No	No step mother	No	No step father	No	No	Yes	Yes	No	No	No
301	1055	22	3	7	90	Urban	Type B	No	Yes	Married Female	12	12	2019	148	Completed	1	87	19	19	2	5	1440	0.574272	13	47	2	2000	19	Currently married	35	Yes, school		5	No	H	No	No		No	No step mother	No	No step father	No	No	Yes	Yes	No	No	No
302	1056	1	7	7	91	Other urban	Type A	No	Yes	Married Female	29	9	2019	1	Completed	1	124	40	9	1	1	1437	0.574272	15	7	5	2003	16	Currently married	30	Yes, school		5	No	HI	No	No		No	No step mother	No	No step father	No	No	Yes	No	Yes	No	No
303	1056	29	4	7	91	Other urban	Type A	No	Yes	Married Female	30	9	2019	74	Not at home	1	124	40	0	1	1	1437
304	1056	96	4	7	91	Other urban	Type A	No	No	Married Female	29	9	2019	10	Completed	1	124	40	9	1	1	1437	0.574272	15	26	11	1999	19	Currently married	25	Yes, school		4	No	KX	No	No		No	Yes	No	No step father	No	No	Yes	Yes	Yes	No	No
305	1056	114	8	7	91	Other urban	Type A	No	Yes	Married Female	30	9	2019	31	Postponed	2	124	40	9	1	1	1437
306	1056	146	2	7	91	Other urban	Type A	No	No	Married Female	30	9	2019	10	Completed	1	124	40	9	1	1	1437	0.574272	11	11	5	2002	17	Currently married	24	Yes, school		9	No	H	No	No		No	No step mother	No	No step father	No	No	Yes	Yes	No	No	No
307	1057	49	4	7	91	Urban	Type B	No	Yes	Married Female	25	9	2019	78	Completed	1	92	53	11	5	1	1437	0.574272	12	46	8	2000	19	Currently married	35	Yes, school		10	No	HI	No	No		No	No step mother	No	No step father	No	No	Yes	Yes	Yes	Yes	No
308	1057	67	2	7	91	Urban	Type B	No	Yes	Married Female	26	9	2019	18	Completed	1	92	53	11	5	1	1437	0.574272	12	48	3	2001	18	Currently married	22	Yes, school		3	No	IO	No	No		No	No step mother	No	No step father	No	No	Yes	No	No	No	No
309	1057	70	2	7	91	Urban	Type B	No	Yes	Married Female	26	9	2019	18	Completed	1	92	53	11	5	1	1437	0.574272	11	42	3	2001	18	Currently married	22	Yes, school		3	No	EHI	No	No		No	No step mother	No	No step father	No	No	Yes	Yes	No	No	No
310	1057	105	2	7	91	Urban	Type B	No	Yes	Married Female	26	9	2019	66	Refused	1	92	53	11	5	1	1437
311	1057	113	3	7	91	Urban	Type B	No	Yes	Married Female	27	9	2019	63	Other	1	92	53	11	5	1	1437
312	1058	40	5	7	91	Urban	Type A	Yes	Yes	Married Female	28	9	2019	66	Completed	1	92	53	11	5	7	1437	0.574272	15	7	1	2000	19	Currently married	33	Yes, school		8	No	HI	No	Yes , paid in cash	At home	Yes		Yes		Yes	No	No	No	No	No	No
313	1058	51	10	7	91	Urban	Type A	Yes	Yes	Married Female	29	9	2019	116	Not at home	1	92	53	11	5	7	1437
314	1058	75	4	7	91	Urban	Type A	Yes	Yes	Married Female	28	9	2019	18	Completed	1	92	53	11	5	7	1437	0.574272	12	53	1	2000	19	Currently married	25	No					No	No		No	No step mother	No	Yes	No	No	Yes	Yes	Yes	No	No
315	1058	127	2	7	91	Urban	Type A	Yes	No	Married Female	29	9	2019	63	Completed	1	92	53	11	5	7	1437	0.574272	8	56	DK month	DK	19	Currently married	29	No					No	No		No	Yes	No	No step father	No	No	Yes	No	No	No	No
316	1058	158	2	7	91	Urban	Type A	Yes	Yes	Married Female	29	9	2019	66	Completed	1	92	53	11	5	7	1437	0.574272	13	49	DK month	2002	17	Currently married	23	Yes, school		7	No	H	No	No		No	No step mother	No	No step father	No	No	Yes	No	No	No	No
317	1059	193	2	7	91	Urban	Type B	No	No	Married Female	26	9	2019	85	Completed	1	105	4	8	3	1	1437	0.574272	10	3	DK month	2000	19	Currently married	26	Yes, school		4	No	DK	No	No		No	No step mother	No	No step father	No	No	Yes	No	No	No	No
318	1060	57	2	7	91	Urban	Type A	No	Yes	Married Female	6	1	2020	148	Refused	2	87	19	19	3	1	1441
319	1060	112	2	7	91	Urban	Type A	No	No	Married Female	6	1	2020	61	Completed	1	87	19	19	3	1	1441	0.574272	14	36	DK month	2001	18	Currently married	24	Yes, school		3	No	M	No	Yes , paid in cash	At home	No	No step mother	No	No step father	No	No	Yes	No	No	No	No
320	1060	139	2	7	91	Urban	Type A	No	Yes	Married Female	7	1	2020	33	Completed	1	87	19	19	3	1	1441	0.574272	12	52	9	2001	18	Currently married	29	Yes, school		2	No	IO	No	No		No	No step mother	No	No step father	No	No	Yes	No	No	No	No
321	1060	166	2	7	91	Urban	Type A	No	Yes	Married Female	7	1	2020	61	Completed	1	87	19	19	3	1	1441	0.574272	13	25	6	2000	19	Currently married	35	Yes, both school and madrasa	School	10	No	N	No	No		No	No step mother	No	No step father	No	No	Yes	No	No	No	No
322	1061	71	2	7	91	Urban	Type B	No	No	Married Female	9	1	2020	61	Completed	1	87	19	19	6	7	1441	0.574272	12	52	3	2001	18	Currently married	26	Yes, school		9	No	IO	No	No		No	No step mother	No	No step father	No	No	Yes	No	No	No	No
323	1062	19	7	2	3	Rural	Type A	Yes	No	Married Female	26	12	2019	152	Completed	2	91	47	22	5	2	1440	0.216097	10	38	DK month	2003	16	Currently married	20	Yes, both school and madrasa	Madrasha	9	No	D	No	No		No	No step mother	No	No step father	No	No	Yes	Yes	Yes	No	No
324	1062	21	6	2	3	Rural	Type A	Yes	Yes	Married Female	26	12	2019	64	Completed	1	91	47	22	5	2	1440	0.216097	13	58	8	2003	16	Currently married	21	Yes, school		8	No	I	No	No		No	No step mother	No	No step father	No	No	Yes	Yes	Yes	No	No
325	1062	35	4	2	3	Rural	Type A	Yes	No	Married Female	25	12	2019	131	Completed	1	91	47	22	5	2	1440	0.216097	12	13	2	2001	18	Currently married	27	Yes, school		7	No	K	No	No		No	No step mother	No	No step father	No	No	Yes	Yes	Yes	No	No
326	1062	41	8	2	3	Rural	Type A	Yes	Yes	Married Female	25	12	2019	131	Completed	1	91	47	22	5	2	1440	0.216097	13	56	DK month	2003	16	Currently married	22	Yes, school		10	No	I	No	No		No	No step mother	No	No step father	No	No	Yes	Yes	Yes	No	No
327	1062	53	2	2	3	Rural	Type A	Yes	Yes	Married Female	25	12	2019	64	Completed	1	91	47	22	5	2	1440	0.216097	10	29	DK month	2002	17	Currently married	18	Yes, school		4	No	BD	No	No		No	No step mother	No	No step father	No	No	Yes	Yes	No	No	No
328	1062	56	10	2	3	Rural	Type A	Yes	Yes	Married Female	25	12	2019	64	Completed	1	91	47	22	5	2	1440	0.216097	13	35	DK month	2000	19	Currently married	22	Yes, school		7	No	I	No	No		No	No step mother	No	No step father	No	No	Yes	Yes	Yes	No	No
329	1062	61	2	2	3	Rural	Type A	Yes	No	Married Female	25	12	2019	64	Completed	1	91	47	22	5	2	1440	0.216097	12	19	DK month	2001	18	Currently married	28	Yes, school		0	No	KX	No	No		No	No step mother	No	No step father	No	No	Yes	Yes	No	No	No
330	1062	68	4	2	3	Rural	Type A	Yes	Yes	Married Female	25	12	2019	152	Completed	1	91	47	22	5	2	1440	0.216097	10	38	5	2002	17	Currently married	21	Yes, school		6	No	IK	No	No		No	No step mother	No	No step father	No	No	Yes	Yes	Yes	No	No
331	1062	88	3	2	3	Rural	Type A	Yes	Yes	Married Female	26	12	2019	152	Completed	1	91	47	22	5	2	1440	0.216097	14	30	DK month	2002	17	Currently married	25	Yes,madrasa		5	No	I	Yes , paid in cash		At home	No	No step mother	No	No step father	No	No	Yes	Yes	No	No	No
332	1062	116	7	2	3	Rural	Type A	Yes	No	Married Female	26	12	2019	64	Completed	1	91	47	22	5	2	1440	0.216097	9	58	1	2000	19	Currently married	24	Yes, school		5	No	IN	No	No		No	No step mother	No	No step father	No	No	Yes	Yes	Yes	No	No
333	1062	122	3	2	3	Rural	Type A	Yes	No	Married Female	26	12	2019	64	Completed	1	91	47	22	5	2	1440	0.216097	11	17	9	2004	15	Currently married	21	Yes, school		7	No	IN	No	No		Yes		Yes		No	No	No	No	No	No	No
334	1062	128	4	2	3	Rural	Type A	Yes	Yes	Married Female	26	12	2019	131	Completed	1	91	47	22	5	2	1440	0.216097	15	2	DK month	2002	17	Currently married	22	Yes, school		9	Yes, school		No	No		No	No step mother	No	No step father	No	No	Yes	Yes	Yes	No	No
335	1062	139	6	2	3	Rural	Type A	Yes	Yes	Married Female	26	12	2019	131	Completed	1	91	47	22	5	2	1440	0.216097	10	40	4	2001	18	Currently married	21	Yes, school		10	No	IK	No	No		Yes		No	No step father	No	Yes	No	No	No	No	No
336	1063	34	3	2	15	Rural	Type B	No	No	Married Female	14	12	2019	139	Completed	1	89	48	2	6	6	1440	0.216097	12	40	1	2002	17	Currently married	26	Yes, school		10	No	IN	No	No		Yes		No	No step father	No	No	No	No	No	No	No
337	1063	44	2	2	15	Rural	Type B	No	No	Married Female	14	12	2019	58	Completed	1	89	48	2	6	6	1440	0.216097	11	44	1	2002	17	Currently married	30	Yes, school		7	No	DI	No	No		No	Yes	No	No step father	No	No	Yes	Yes	No	No	No
338	1063	60	3	2	15	Rural	Type B	No	No	Married Female	14	12	2019	55	Completed	1	89	48	2	6	6	1440	0.216097	11	50	DK month	2001	18	Currently married	38	Yes, school		7	No	H	No	No		No	No step mother	No	No step father	No	No	Yes	Yes	No	No	No
339	1063	100	4	2	15	Rural	Type B	No	No	Married Female	15	12	2019	2	Completed	1	89	48	2	6	6	1440	0.216097	11	12	2	2002	17	Currently married	28	Yes, school		7	No	HI	No	No		No	No step mother	No	No step father	No	No	Yes	Yes	Yes	No	No
340	1064	18	5	2	12	Rural	Type A	No	No	Married Female	12	9	2019	67	Completed	1	94	23	7	3	2	1437	0.580661	18	23	DK month	2000	19	Currently married	26	Yes, school		8	No	IO	No	No		No	No step mother	No	No step father	No	No	No	No	Yes	No	No
341	1064	22	4	2	12	Rural	Type A	No	No	Married Female	12	9	2019	67	Completed	1	94	23	7	3	2	1437	0.580661	13	6	DK month	2001	18	Currently married	27	Yes, school		5	No	I	No	No		No	No step mother	No	No step father	No	No	Yes	Yes	Yes	No	No
342	1064	25	7	2	12	Rural	Type A	No	Yes	Married Female	11	9	2019	82	Completed	1	94	23	7	3	2	1437	0.580661	10	7	12	2000	18	Currently married	25	Yes, school		10	No	DIM	No	No		No	No step mother	No	No step father	No	No	No	Yes	Yes	No	No
343	1064	27	6	2	12	Rural	Type A	No	No	Married Female	11	9	2019	82	Completed	1	94	23	7	3	2	1437	0.580661	11	26	6	2000	19	Currently married	25	Yes, school		9	No	K	No	No		No	No step mother	No	No step father	No	No	Yes	Yes	No	No	No
344	1064	37	3	2	12	Rural	Type A	No	Yes	Married Female	12	9	2019	82	Completed	2	94	23	7	3	2	1437	0.580661	15	51	DK month	2000	19	Currently married	25	Yes, school		6	No	IN	No	No		No	No step mother	No	No step father	No	No	No	Yes	Yes	No	No
345	1064	39	2	2	12	Rural	Type A	No	Yes	Married Female	12	9	2019	82	Completed	2	94	23	7	3	2	1437	0.580661	18	48	DK month	2001	18	Currently married	22	Yes, school		5	No	IN	No	No		No	No step mother	No	No step father	No	No	Yes	No	No	No	No
346	1064	43	7	2	12	Rural	Type A	No	Yes	Married Female	12	9	2019	82	Completed	2	94	23	7	3	2	1437	0.580661	13	26	DK month	2000	19	Currently married	20	Yes, school		7	No	DK	No	No		No	No step mother	No	No step father	No	No	Yes	Yes	Yes	No	No
347	1064	47	5	2	12	Rural	Type A	No	No	Married Female	12	9	2019	82	Completed	2	94	23	7	3	2	1437	0.580661	15	47	12	2000	18	Currently married	27	Yes, school		10	No	IO	No	No		No	No step mother	No	No step father	No	No	No	Yes	Yes	No	No
348	1064	51	2	2	12	Rural	Type A	No	No	Married Female	11	9	2019	81	Completed	1	94	23	7	3	2	1437	0.580661	10	55	DK month	2000	19	Currently married	26	Yes, school		3	No	IKM	No	Yes , paid in cash	At home	No	No step mother	No	No step father	No	No	Yes	Yes	No	No	No
349	1064	60	4	2	12	Rural	Type A	No	No	Married Female	12	9	2019	81	Completed	1	94	23	7	3	2	1437	0.580661	16	20	9	1999	19	Currently married	28	Yes, school		9	No	I	No	No		No	No step mother	No	No step father	No	No	Yes	Yes	Yes	No	No
350	1064	63	6	2	12	Rural	Type A	No	Yes	Married Female	12	9	2019	81	Completed	1	94	23	7	3	2	1437	0.580661	11	25	DK month	2000	19	Currently married	32	Yes, school		7	No	IO	No	No		Yes		No	No step father	Yes	No	No	No	No	No	No
351	1064	64	3	2	12	Rural	Type A	No	No	Married Female	12	9	2019	81	Completed	1	94	23	7	3	2	1437	0.580661	14	15	DK month	2001	18	Currently married	27	Yes,madrasa		5	No	INO	No	No		Yes		Yes		No	No	Yes	No	No	No	No
352	1064	65	3	2	12	Rural	Type A	No	Yes	Married Female	12	9	2019	81	Completed	1	94	23	7	3	2	1437	0.580661	13	10	DK month	2001	18	Currently married	26	Yes, school		8	Yes, school		No	No		Yes		Yes		No	No	No	No	No	No	No
353	1064	81	4	2	12	Rural	Type A	No	Yes	Married Female	11	9	2019	33	Completed	1	94	23	7	3	2	1437	0.580661	15	13	DK month	2001	18	Currently married	30	Yes, school		8	No	IMO	No	No		No	No step mother	No	No step father	No	No	Yes	Yes	Yes	No	No
354	1064	90	8	2	12	Rural	Type A	No	Yes	Married Female	12	9	2019	33	Completed	1	94	23	7	3	2	1437	0.580661	15	45	1	2001	18	Currently married	31	Yes,madrasa		10	No	N	No	No		No	No step mother	No	No step father	No	No	No	Yes	Yes	No	No
355	1064	94	2	2	12	Rural	Type A	No	Yes	Married Female	12	9	2019	33	Completed	1	94	23	7	3	2	1437	0.580661	14	27	DK month	2000	19	Currently married	28	Yes, school		10	No	DIN	No	No		No	No step mother	No	No step father	No	No	Yes	Yes	No	No	No
356	1064	105	4	2	12	Rural	Type A	No	Yes	Married Female	12	9	2019	23	Completed	1	94	23	7	3	2	1437	0.580661	15	49	DK month	2003	16	Currently married	22	Yes, school		4	No	H	No	No		No	No step mother	No	No step father	No	No	Yes	Yes	Yes	No	No
357	1065	1	5	2	12	Rural	Type B	No	Yes	Married Female	17	9	2019	81	Completed	1	94	23	7	3	3	1437	0.580661	12	12	1	2001	18	Currently married	20	Yes, school		12	Yes, school		No	No		No	No step mother	No	No step father	No	No	Yes	Yes	No	No	No
358	1065	11	5	2	12	Rural	Type B	No	Yes	Married Female	18	9	2019	81	Completed	1	94	23	7	3	3	1437	0.580661	10	14	DK month	2001	18	Currently married	22	Yes, school		8	No	IN	No	No		No	No step mother	No	No step father	No	No	No	Yes	Yes	No	No
359	1065	15	11	2	12	Rural	Type B	No	No	Married Female	18	9	2019	23	Not at home	1	94	23	7	3	3	1437
360	1065	36	6	2	12	Rural	Type B	No	Yes	Married Female	17	9	2019	33	Completed	1	94	23	7	3	3	1437	0.580661	12	45	DK month	2002	17	Currently married	28	Yes, school		9	No	DI	No	No		No	No step mother	No	No step father	No	No	No	Yes	No	No	No
361	1065	38	6	2	12	Rural	Type B	No	No	Married Female	17	9	2019	33	Completed	1	94	23	7	3	3	1437	0.580661	14	23	7	2001	18	Currently married	30	Yes, school		10	No	IO	No	No		No	No step mother	No	No step father	No	No	No	Yes	Yes	No	No
362	1065	41	5	2	12	Rural	Type B	No	No	Married Female	17	9	2019	33	Completed	1	94	23	7	3	3	1437	0.580661	17	12	6	2001	18	Currently married	25	Yes, school		10	Yes, school		No	No		No	No step mother	No	No step father	No	No	No	Yes	No	No	No
363	1065	70	5	2	12	Rural	Type B	No	No	Married Female	17	9	2019	82	Completed	1	94	23	7	3	3	1437	0.580661	12	25	DK month	2002	17	Currently married	20	Yes, school		8	No	INX	No	No		No	No step mother	No	No step father	No	No	Yes	Yes	Yes	No	No
364	1065	71	2	2	12	Rural	Type B	No	Yes	Married Female	17	9	2019	82	Completed	1	94	23	7	3	3	1437	0.580661	14	21	4	2002	17	Currently married	25	Yes, school		9	Yes, school		No	No		Yes		No	No step father	No	No	No	No	No	No	No
365	1065	76	2	2	12	Rural	Type B	No	No	Married Female	17	9	2019	82	Completed	1	94	23	7	3	3	1437	0.580661	16	37	DK month	2001	18	Currently married	25	Yes, school		5	No	HI	No	No		No	No step mother	No	No step father	No	No	Yes	No	No	No	No
366	1065	103	2	2	12	Rural	Type B	No	Yes	Married Female	18	9	2019	67	Completed	1	94	23	7	3	3	1437	0.580661	9	46	DK month	2000	19	Currently married	28	Yes, school		8	No	MOX	No	No		No	No	No	No step father	No	No	No	Yes	No	No	No
367	1065	115	3	2	12	Rural	Type B	No	No	Married Female	17	9	2019	67	Completed	1	94	23	7	3	3	1437	0.580661	16	34	11	2002	16	Currently married	26	Yes, school		7	No	INX	No	No		No	No step mother	No	No step father	No	No	No	Yes	Yes	No	No
368	1065	129	3	2	12	Rural	Type B	No	Yes	Married Female	17	9	2019	23	Completed	1	94	23	7	3	3	1437	0.580661	13	36	DK month	2002	17	Currently married	32	Yes, school		9	Yes, school		No	No		No	No step mother	No	No step father	No	No	No	Yes	Yes	No	No
369	1065	129	4	2	12	Rural	Type B	No	Yes	Married Female	17	9	2019	23	Completed	1	94	23	7	3	3	1437	0.580661	14	20	DK month	2002	17	Currently married	30	Yes, school		9	Yes, school		No	No		No	No step mother	No	No step father	No	No	No	Yes	Yes	No	Yes
370	1065	153	6	2	12	Rural	Type B	No	No	Married Female	18	9	2019	23	Completed	1	94	23	7	3	3	1437	0.580661	12	25	10	2000	18	Currently married	26	Yes, both school and madrasa	Madrasha	12	No	HI	No	Yes , paid in cash	At home	No	No step mother	No	No step father	No	No	No	Yes	Yes	No	No
371	1066	4	2	2	12	Rural	Type A	Yes	Yes	Married Female	14	9	2019	78	Completed	1	113	35	3	3	10	1437	0.580661	10	46	DK month	2003	16	Currently married	24	Yes, school		6	No	IM	No	No		No	No step mother	No	No step father	No	No	Yes	No	No	Yes	Yes
372	1066	7	4	2	12	Rural	Type A	Yes	Yes	Married Female	14	9	2019	78	Completed	1	113	35	3	3	10	1437	0.580661	11	30	DK month	2003	16	Currently married	22	Yes, school		8	No	I	No	No		No	No step mother	No	No step father	No	No	No	Yes	Yes	No	Yes
373	1066	49	4	2	12	Rural	Type A	Yes	No	Married Female	14	9	2019	24	Completed	1	113	35	3	3	10	1437	0.580661	12	4	DK month	2001	18	Currently married	25	Yes, school		4	No	H	No	No		No	No step mother	No	No step father	No	No	Yes	Yes	Yes	No	No
374	1066	55	5	2	12	Rural	Type A	Yes	No	Married Female	14	9	2019	24	Completed	1	113	35	3	3	10	1437	0.580661	13	59	DK month	2000	19	Currently married	30	Yes, school		9	No	I	No	No		No	No step mother	No	No step father	No	No	No	Yes	Yes	No	No
375	1066	69	3	2	12	Rural	Type A	Yes	Yes	Married Female	14	9	2019	78	Completed	1	113	35	3	3	10	1437	0.580661	14	53	9	1999	19	Divorced		Yes, school		5	No	DHI	No	No		Yes		Yes		No	No	No	No	No	Yes	Yes
376	1066	82	4	2	12	Rural	Type A	Yes	Yes	Married Female	15	9	2019	78	Completed	1	113	35	3	3	10	1437	0.580661	9	35	DK month	2002	17	Currently married	25	Yes, school		5	No	IO	No	No		No	No step mother	No	No step father	No	No	Yes	Yes	Yes	No	No
377	1066	86	2	2	12	Rural	Type A	Yes	No	Married Female	14	9	2019	24	Completed	1	113	35	3	3	10	1437	0.580661	16	53	DK month	2002	17	Currently married	24	No					No	No		No	No step mother	No	No step father	No	No	Yes	Yes	No	No	No
378	1066	134	3	2	12	Rural	Type A	Yes	Yes	Married Female	15	9	2019	76	Completed	1	113	35	3	3	10	1437	0.580661	11	50	1	2001	18	Currently married	30	Yes, school		6	No	HI	No	No		No	No step mother	No	No step father	No	No	No	Yes	Yes	No	No
379	1066	147	4	2	12	Rural	Type A	Yes	Yes	Married Female	15	9	2019	76	Completed	1	113	35	3	3	10	1437	0.580661	12	40	DK month	2002	17	Currently married	25	Yes, school		8	No	HI	No	No		No	No step mother	No	No step father	No	No	No	Yes	Yes	No	No
380	1066	151	4	2	12	Rural	Type A	Yes	No	Married Female	15	9	2019	78	Completed	1	113	35	3	3	10	1437	0.580661	13	20	3	2001	18	Currently married	25	Yes, school		8	No	IKN	No	No		No	No step mother	No	No step father	No	No	No	Yes	Yes	No	No
381	1067	62	4	2	12	Rural	Type B	No	No	Married Female	6	9	2019	63	Completed	1	115	53	0	1	7	1437	0.580661	9	38	DK month	2002	17	Currently married	25	Yes, school		5	No	IN	Yes , paid in cash		At home	No	No step mother	No	No step father	No	No	Yes	Yes	Yes	No	No
382	1067	71	2	2	12	Rural	Type B	No	No	Married Female	6	9	2019	63	Completed	1	115	53	0	1	7	1437	0.580661	11	36	DK month	2003	16	Currently married	23	Yes, school		5	No	I	No	No		No	No step mother	No	No step father	No	No	Yes	No	Yes	No	No
383	1067	118	3	2	12	Rural	Type B	No	Yes	Married Female	7	9	2019	63	Completed	1	115	53	0	1	7	1437	0.580661	11	45	DK month	2001	18	Currently married	23	Yes, school		10	No	I	No	No		No	No step mother	No	No step father	No	No	Yes	Yes	Yes	No	No
384	1067	127	9	2	12	Rural	Type B	No	Yes	Married Female	8	9	2019	63	Completed	1	115	53	0	1	7	1437	0.580661	14	28	DK month	2001	18	Currently married	23	Yes, school		9	No	IO	No	No		No	No step mother	No	No step father	No	No	Yes	Yes	Yes	No	No
385	1067	127	13	2	12	Rural	Type B	No	Yes	Married Female	8	9	2019	66	Completed	1	115	53	0	1	7	1437	0.580661	13	50	6	2004	15	Currently married	30	Yes,madrasa		8	No	N	No	No		No	No step mother	No	No step father	No	No	Yes	Yes	Yes	No	No
386	1067	170	4	2	12	Rural	Type B	No	No	Married Female	7	9	2019	66	Completed	1	115	53	0	1	7	1437	0.580661	8	42	DK month	2003	16	Currently married	27	Yes, school		6	No	AH	No	No		No	No step mother	No	No step father	No	No	Yes	Yes	Yes	No	No
387	1067	179	4	2	12	Rural	Type B	No	No	Married Female	7	9	2019	66	Completed	1	115	53	0	1	7	1437	0.580661	12	54	DK month	2002	17	Currently married	27	Yes, school		7	No	L	No	No		No	No step mother	No	No step father	No	No	Yes	Yes	Yes	No	No
388	1068	11	2	2	12	Rural	Type A	No	Yes	Married Female	9	9	2019	66	Completed	1	115	53	8	1	1	1437	0.580661	11	16	DK month	2000	19	Currently married	32	Yes, school		9	No	IMNO	No	No		No	No step mother	No	No step father	No	No	Yes	No	No	No	No
389	1068	13	6	2	12	Rural	Type A	No	No	Married Female	9	9	2019	66	Completed	1	115	53	8	1	1	1437	0.580661	12	21	DK month	2002	17	Currently married	24	Yes, school		9	No	HIX	No	No		No	No step mother	No	No step father	No	No	Yes	No	No	No	No
390	1068	23	8	2	12	Rural	Type A	No	No	Married Female	9	9	2019	63	Completed	1	115	53	0	1	1	1437	0.580661	11	0	DK month	2001	18	Currently married	24	Yes, school		8	No	H	No	No		No	No step mother	No	No step father	No	No	Yes	Yes	Yes	No	No
391	1068	52	11	2	12	Rural	Type A	No	Yes	Married Female	9	9	2019	63	Completed	1	115	53	8	1	1	1437	0.580661	11	46	DK month	2001	18	Currently married	25	Yes, school		9	No	IN	No	No		No	No step mother	No	No step father	No	No	Yes	Yes	Yes	No	No
392	1068	66	4	2	12	Rural	Type A	No	Yes	Married Female	11	9	2019	63	Completed	1	115	53	8	1	1	1437	0.580661	12	4	DK month	2001	18	Widowed		Yes, school		10	No	IO	No	No		Yes		Yes		Yes	Yes	No	No	No	No	No
393	1068	69	4	2	12	Rural	Type A	No	Yes	Married Female	10	9	2019	66	Completed	1	115	53	8	1	1	1437	0.580661	11	44	3	2003	16	Currently married	35	Yes, school		9	Yes, school		No	No		Yes		Yes		Yes	No	No	No	No	No	No
394	1068	81	3	2	12	Rural	Type A	No	No	Married Female	10	9	2019	63	Completed	1	115	53	8	1	1	1437	0.580661	9	31	DK month	2003	16	Currently married	21	Yes, both school and madrasa	Madrasha	7	No	IO	No	No		No	No step mother	No	No step father	No	No	Yes	No	Yes	No	No
395	1068	95	3	2	12	Rural	Type A	No	No	Married Female	10	9	2019	63	Completed	1	115	53	8	1	1	1437	0.580661	13	20	DK month	2001	18	Currently married	27	Yes, school		12	No	H	No	No		No	No step mother	No	No step father	No	No	No	Yes	Yes	No	No
396	1068	114	4	2	12	Rural	Type A	No	Yes	Married Female	10	9	2019	66	Completed	1	115	53	8	1	1	1437	0.580661	13	34	DK month	2004	15	Currently married	24	Yes, school		7	No	IX	No	No		No	No	No	No step father	No	No	Yes	Yes	Yes	Yes	No
397	1068	129	6	2	12	Rural	Type A	No	No	Married Female	11	9	2019	63	Completed	1	115	53	8	1	1	1437	0.580661	10	27	DK month	2001	18	Currently married	20	Yes, school		5	No	IK	No	No		No	No step mother	No	No step father	No	No	Yes	Yes	Yes	No	No
398	1069	111	11	2	12	Rural	Type B	No	No	Married Female	1	9	2019	63	Completed	1	115	53	0	3	2	1437	0.580661	15	26	DK month	DK	18	Separated		Yes, school		5	No	I	No	No		Yes		Yes		Yes	No	No	No	No	No	No
399	1069	116	5	2	12	Rural	Type B	No	Yes	Married Female	1	9	2019	66	Completed	1	115	53	0	3	2	1437	0.580661	14	28	DK month	DK	19	Currently married	30	Yes, school		5	No	K	No	No		No	No step mother	No	No step father	No	No	No	Yes	No	No	No
400	1069	127	3	2	12	Rural	Type B	No	Yes	Married Female	1	9	2019	63	Completed	1	115	53	8	3	2	1437	0.580661	13	31	8	2004	15	Currently married	23	Yes,madrasa		7	Yes,madrasa		No	No		Yes		Yes		No	No	No	No	No	No	No
401	1069	135	4	2	12	Rural	Type B	No	No	Married Female	2	9	2019	63	Completed	1	115	53	0	3	2	1437	0.580661	15	50	DK month	DK	18	Currently married	21	Yes, both school and madrasa	Madrasha	2	No	I	No	No		No	No step mother	No	No step father	No	No	Yes	Yes	Yes	No	No
402	1069	135	8	2	12	Rural	Type B	No	No	Married Female	2	9	2019	63	Not at home	1	115	53	0	3	2	1437
403	1070	4	2	2	12	Rural	Type A	Yes	Yes	Married Female	7	9	2019	35	Completed	1	113	35	3	3	7	1437	0.580661	11	22	DK month	2000	19	Currently married	23	Yes, school		4	No	IK	Yes , paid in cash		At home	No	No step mother	No	No step father	No	No	Yes	Yes	No	No	No
404	1070	6	7	2	12	Rural	Type A	Yes	No	Married Female	7	9	2019	24	Completed	1	113	35	3	3	7	1437	0.580661	10	9	DK month	2004	15	Currently married	20	Yes, school		6	No	H	No	No		No	No step mother	No	No step father	No	No	Yes	Yes	Yes	No	No
405	1070	21	8	2	12	Rural	Type A	Yes	Yes	Married Female	7	9	2019	24	Completed	1	113	35	3	3	7	1437	0.580661	12	3	10	2000	18	Currently married	20	Yes, school		8	No	I	No	Yes , paid in cash	At home	No	No step mother	No	No step father	No	No	Yes	Yes	Yes	No	No
406	1070	64	4	2	12	Rural	Type A	Yes	No	Married Female	7	9	2019	76	Completed	1	113	35	3	3	7	1437	0.580661	13	12	7	2003	16	Currently married	22	Yes, school		9	Yes, school		Yes , paid in cash		At home	No	No step mother	No	No step father	No	No	Yes	Yes	Yes	No	No
407	1070	77	4	2	12	Rural	Type A	Yes	No	Married Female	7	9	2019	24	Completed	1	113	35	3	3	7	1437	0.580661	16	19	9	2000	18	Currently married	25	Yes, school		7	No	HI	No	Yes , paid in cash	At home	No	No step mother	No	No step father	No	No	Yes	Yes	Yes	No	No
408	1070	104	4	2	12	Rural	Type A	Yes	No	Married Female	8	9	2019	24	Completed	1	113	35	3	3	7	1437	0.580661	9	52	DK month	2004	15	Currently married	30	Yes,madrasa		9	No	M	No	No		No	No step mother	No	No step father	No	No	No	Yes	Yes	No	No
409	1070	124	8	2	12	Rural	Type A	Yes	No	Married Female	7	9	2019	35	Completed	1	113	35	3	3	7	1437	0.580661	14	8	DK month	DK	17	Currently married	22	Yes, school		8	No	H	No	No		No	No step mother	No	No step father	No	No	Yes	Yes	Yes	No	No
410	1070	165	4	2	12	Rural	Type A	Yes	No	Married Female	8	7	2019	35	Completed	1	113	35	3	3	7	1435	0.580661	10	55	7	2002	17	Currently married	24	Yes, school		10	No	HI	No	No		No	No step mother	No	No step father	No	No	Yes	Yes	Yes	No	No
411	1071	1	4	2	12	Rural	Type B	No	Yes	Married Female	3	9	2019	63	Completed	1	115	53	8	3	2	1437	0.580661	9	6	DK month	DK	17	Currently married	25	Yes,madrasa		8	No	N	No	No		Yes		Yes		Yes	No	No	No	No	No	No
412	1071	7	4	2	12	Rural	Type B	No	Yes	Married Female	3	9	2019	63	Completed	1	115	53	8	3	2	1437	0.580661	10	55	DK month	DK	17	Currently married	21	Yes, school		7	No	I	No	No		No	No step mother	No	No step father	No	No	Yes	Yes	Yes	No	No
413	1071	37	4	2	12	Rural	Type B	No	No	Married Female	3	9	2019	63	Completed	1	115	53	8	3	2	1437	0.580661	13	27	DK month	2002	17	Currently married	25	Yes, school		8	No	I	No	No		No	No step mother	No	No step father	No	No	Yes	Yes	Yes	No	No
414	1071	65	4	2	12	Rural	Type B	No	No	Married Female	4	9	2019	66	Completed	1	115	53	8	3	2	1437	0.580661	9	59	5	2003	16	Currently married	23	Yes, school		10	No	MN	No	No		No	No step mother	No	No step father	No	No	Yes	Yes	Yes	No	No
415	1071	93	4	2	12	Rural	Type B	No	No	Married Female	4	9	2019	63	Completed	1	115	53	8	3	2	1437	0.580661	14	39	DK month	DK	18	Currently married	25	Yes, school		5	No	I	No	No		No	No step mother	No	No step father	No	No	Yes	Yes	Yes	No	No
416	1071	112	2	2	12	Rural	Type B	No	No	Married Female	4	9	2019	63	Completed	1	115	53	8	3	2	1437	0.580661	10	27	DK month	DK	18	Currently married	22	Yes, school		7	No	I	No	No		No	No step mother	No	No step father	No	No	Yes	Yes	Yes	No	No
417	1071	130	5	2	12	Rural	Type B	No	No	Married Female	5	9	2019	63	Completed	1	115	53	8	3	2	1437	0.580661	16	37	11	2000	18	Currently married	25	Yes, school		12	Yes, school		No	No		Yes		Yes		Yes	No	No	No	No	Yes	No
418	1071	137	3	2	12	Rural	Type B	No	No	Married Female	5	9	2019	66	Completed	1	115	53	8	3	2	1437	0.580661	15	32	2	2000	19	Currently married	28	Yes, school		9	No	O	No	No		No	No step mother	No	No step father	No	No	No	Yes	Yes	No	No
419	1072	7	8	2	12	Rural	Type A	No	No	Married Female	7	9	2019	82	Completed	1	94	23	7	5	3	1437	0.580661	10	41	2	2001	18	Currently married	30	Yes, school		8	No	HI	No	No		No	No step mother	No	No step father	No	No	No	Yes	Yes	No	No
420	1072	30	4	2	12	Rural	Type A	No	Yes	Married Female	7	9	2019	33	Completed	1	94	23	7	5	3	1437	0.580661	15	3	7	2000	19	Currently married	26	Yes, school		10	No	IMO	No	No		No	No step mother	No	No step father	No	No	Yes	Yes	Yes	No	No
421	1072	38	4	2	12	Rural	Type A	No	Yes	Married Female	7	9	2019	81	Completed	1	94	23	7	5	3	1437	0.580661	11	25	DK month	2004	15	Currently married	20	Yes, school		8	No	IK	No	No		No	No step mother	No	No step father	No	No	Yes	Yes	Yes	No	No
422	1072	93	3	2	12	Rural	Type A	No	Yes	Married Female	8	9	2019	33	Completed	1	94	23	7	5	3	1437	0.580661	10	36	1	2002	17	Currently married	27	Yes, school		10	Yes, school		No	No		No	No step mother	No	No step father	No	No	No	Yes	Yes	No	No
423	1072	95	2	2	12	Rural	Type A	No	No	Married Female	8	9	2019	33	Completed	1	94	23	7	5	3	1437	0.580661	9	17	10	1999	19	Divorced		Yes, school		12	No	MO	No	No		Yes		No	No step father	No	No	No	No	No	No	No
424	1072	110	5	2	12	Rural	Type A	No	No	Married Female	7	9	2019	81	Completed	1	94	23	7	5	3	1437	0.580661	13	10	10	1999	19	Currently married	32	Yes, school		9	No	HI	No	No		No	No step mother	No	No step father	No	No	No	Yes	Yes	No	No
425	1072	154	2	2	12	Rural	Type A	No	No	Married Female	9	9	2019	33	Completed	1	94	23	7	5	3	1437	0.580661	10	18	DK month	DK	17	Currently married	26	Yes,madrasa		7	No	IN	No	No		No	No step mother	No	No step father	No	No	Yes	Yes	No	No	No
426	1072	170	7	2	12	Rural	Type A	No	Yes	Married Female	8	9	2019	82	Refused	1	94	23	7	5	3	1437
427	1072	174	18	2	12	Rural	Type A	No	Yes	Married Female	9	9	2019	23	Not at home	3	94	23	7	5	3	1437
428	1072	176	2	2	12	Rural	Type A	No	No	Married Female	8	9	2019	67	Completed	1	94	23	7	5	3	1437	0.580661	11	19	1	2002	17	Currently married	26	Yes, school		10	Yes, school		No	No		No	No step mother	No	No step father	No	No	Yes	No	No	No	No
429	1073	16	2	2	12	Rural	Type B	No	No	Married Female	9	9	2019	82	Completed	1	94	23	7	5	5	1437	0.580661	13	55	9	2002	17	Currently married	24	Yes, school		7	No	HI	No	No		No	No step mother	No	No step father	No	No	No	Yes	No	No	No
430	1073	19	6	2	12	Rural	Type B	No	Yes	Married Female	10	9	2019	82	Completed	1	94	23	7	5	5	1437	0.580661	11	49	12	2000	18	Currently married	27	Yes, school		8	No	IKL	No	No		No	No step mother	No	No step father	No	No	Yes	No	No	No	No
431	1073	25	9	2	12	Rural	Type B	No	Yes	Married Female	10	9	2019	82	Completed	1	94	23	7	5	5	1437	0.580661	14	38	11	2002	16	Currently married	29	Yes, school		9	Yes, school		No	No		No	No step mother	No	No step father	No	No	No	Yes	Yes	No	No
432	1073	28	7	2	12	Rural	Type B	No	No	Married Female	10	9	2019	82	Completed	1	94	23	7	5	5	1437	0.580661	16	25	2	2001	18	Currently married	27	Yes, school		10	No	IO	No	No		No	No step mother	No	No step father	No	No	No	Yes	No	No	No
433	1073	42	2	2	12	Rural	Type B	No	Yes	Married Female	10	9	2019	82	Completed	1	94	23	7	5	5	1437	0.580661	19	31	DK month	DK	18	Currently married	35	Yes, school		7	No	IN	No	No		No	No step mother	No	No step father	No	No	Yes	No	No	No	No
434	1073	57	4	2	12	Rural	Type B	No	No	Married Female	10	9	2019	23	Completed	1	94	23	7	5	5	1437	0.580661	9	32	DK month	2000	19	Currently married	22	Yes, school		9	No	IMN	No	No		No	No	No	No step father	No	No	Yes	Yes	Yes	No	No
435	1073	66	5	2	12	Rural	Type B	No	Yes	Married Female	10	9	2019	33	Completed	1	94	23	7	5	5	1437	0.580661	9	34	3	2001	18	Currently married	29	Yes, school		9	No	IN	No	No		No	No step mother	No	No step father	No	No	No	Yes	Yes	No	No
436	1073	109	4	2	12	Rural	Type B	No	No	Married Female	10	9	2019	33	Completed	1	94	23	7	5	5	1437	0.580661	16	53	7	2003	16	Currently married	18	Yes, school		7	No	IMNO	No	No		No	No step mother	No	No step father	No	No	Yes	Yes	No	No	No
437	1073	120	3	2	12	Rural	Type B	No	No	Married Female	10	9	2019	67	Completed	1	94	23	7	5	5	1437	0.580661	16	43	11	2000	18	Currently married	24	Yes, school		12	No	HI	Yes , paid in cash		At home	No	No step mother	No	No step father	No	No	No	Yes	Yes	No	No
438	1073	193	8	2	12	Rural	Type B	No	Yes	Married Female	9	9	2019	81	Completed	1	94	23	7	5	5	1437	0.580661	14	45	11	2001	17	Currently married	23	Yes, school		10	No	IN	No	No		No	No step mother	No	No step father	No	No	Yes	Yes	Yes	No	No
439	1073	251	4	2	12	Rural	Type B	No	Yes	Married Female	10	9	2019	81	Completed	1	94	23	7	5	5	1437	0.580661	15	50	2	2000	19	Currently married	24	Yes, school		6	No	IMN	Yes , paid in cash		At home	No	No step mother	No	No step father	No	No	No	Yes	Yes	No	No
440	1074	8	4	2	12	Rural	Type A	Yes	Yes	Married Female	16	9	2019	78	Completed	1	113	35	3	5	10	1437	0.580661	10	41	DK month	DK	19	Currently married	23	Yes, school		8	No	IO	No	No		No	No step mother	No	No step father	No	No	Yes	Yes	Yes	Yes	Yes
441	1074	8	7	2	12	Rural	Type A	Yes	Yes	Married Female	16	9	2019	35	Completed	1	113	35	3	5	10	1437	0.580661	11	4	3	2003	16	Currently married	23	Yes, school		9	No	HI	Yes , paid in cash		At home	No	No step mother	No	No step father	No	No	Yes	Yes	Yes	No	No
442	1074	29	6	2	12	Rural	Type A	Yes	Yes	Married Female	16	9	2019	78	Completed	1	113	35	3	5	10	1437	0.580661	13	40	8	2002	17	Currently married	24	Yes, school		9	No	H	No	No		No	No step mother	No	No step father	No	No	No	Yes	Yes	No	No
443	1074	31	8	2	12	Rural	Type A	Yes	No	Married Female	16	9	2019	76	Completed	1	113	35	3	5	10	1437	0.580661	11	43	4	2002	17	Currently married	26	Yes, school		7	No	IX	No	No		No	No step mother	No	No step father	No	No	Yes	Yes	Yes	No	No
444	1074	36	4	2	12	Rural	Type A	Yes	Yes	Married Female	16	9	2019	78	Completed	1	113	35	3	5	10	1437	0.580661	14	31	5	2002	17	Currently married	25	Yes, school		10	No	IK	No	No		No	No step mother	No	No step father	No	No	No	Yes	Yes	No	No
445	1074	68	3	2	12	Rural	Type A	Yes	Yes	Married Female	16	9	2019	76	Completed	1	113	35	3	5	10	1437	0.580661	13	15	11	2001	17	Currently married	19	Yes, school		10	No	I	No	No		No	No step mother	No	No step father	No	No	No	Yes	Yes	No	No
446	1074	70	9	2	12	Rural	Type A	Yes	No	Married Female	16	9	2019	24	Completed	1	113	35	3	5	10	1437	0.580661	12	53	4	2000	19	Currently married	26	Yes, both school and madrasa	School	9	No	N	No	No		No	No step mother	No	No step father	No	No	No	Yes	Yes	No	No
447	1074	79	6	2	12	Rural	Type A	Yes	Yes	Married Female	16	9	2019	24	Completed	1	113	35	3	5	10	1437	0.580661	15	21	6	2000	19	Currently married	30	Yes, school		8	No	N	No	No		No	No step mother	No	No step father	No	No	No	Yes	Yes	No	No
448	1074	137	6	2	12	Rural	Type A	Yes	No	Married Female	17	9	2019	76	Completed	1	113	35	3	5	10	1437	0.580661	9	57	1	2000	19	Currently married	27	Yes,madrasa		12	Yes, school		No	No		No	No step mother	No	No step father	No	No	No	Yes	No	No	No
449	1075	1	2	2	12	Rural	Type B	No	Yes	Married Female	13	9	2019	63	Completed	1	115	53	8	1	3	1437	0.580661	10	32	8	2002	17	Currently married	23	Yes, school		10	No	I	No	No		No	No step mother	No	No step father	No	No	Yes	Yes	No	No	No
450	1075	67	8	2	12	Rural	Type B	No	Yes	Married Female	14	9	2019	66	Completed	2	115	53	8	1	3	1437	0.580661	14	54	1	2003	16	Currently married	33	Yes, school		10	Yes, school		No	No		No	No step mother	No	No step father	No	No	Yes	Yes	Yes	No	No
451	1075	85	4	2	12	Rural	Type B	No	No	Married Female	14	9	2019	66	Completed	1	115	53	6	1	3	1437	0.580661	14	12	2	2000	19	Currently married	25	Yes,madrasa		10	Yes,madrasa		No	No		Yes		Yes		No	No	No	No	No	No	No
452	1075	98	7	2	12	Rural	Type B	No	No	Married Female	14	9	2019	63	Completed	1	115	53	8	1	3	1437	0.580661	11	55	3	2001	18	Currently married	26	Yes, school		9	No	N	No	No		No	No step mother	No	No step father	No	No	Yes	Yes	Yes	No	No
453	1075	108	4	2	12	Rural	Type B	No	No	Married Female	14	9	2019	66	Completed	1	115	53	9	1	3	1437	0.580661	15	40	1	2004	15	Currently married	25	Yes, school		8	No	IN	No	No		No	No step mother	No	No step father	No	No	Yes	Yes	Yes	No	No
454	1075	136	7	2	12	Rural	Type B	No	Yes	Married Female	15	9	2019	63	Completed	1	115	53	8	1	3	1437	0.580661	12	35	DK month	2003	16	Currently married	25	Yes, school		7	No	M	No	No		No	No step mother	No	No step father	No	No	Yes	Yes	Yes	No	No
455	1075	138	6	2	12	Rural	Type B	No	No	Married Female	15	9	2019	53	Completed	1	115	53	8	1	3	1437	0.580661	14	10	DK month	2001	18	Currently married	25	Yes, school		9	No	I	No	No		No	No step mother	No	No step father	No	No	No	Yes	Yes	No	No
456	1076	25	3	2	12	Rural	Type A	No	Yes	Married Female	31	12	2019	28	Completed	1	111	22	21	2	3	1440	0.580661	11	12	DK month	2000	19	Separated		Yes, school		7	No	I	No	No		Yes		Yes		No	No	No	No	No	No	No
457	1076	64	2	2	12	Rural	Type A	No	Yes	Married Female	31	12	2019	38	Completed	1	111	22	21	2	3	1440	0.580661	13	33	DK month	2003	16	Currently married	22	Yes, both school and madrasa	School	7	No	IMN	No	No		No	No step mother	No	No step father	No	No	Yes	Yes	Yes	No	No
458	1076	68	3	2	12	Rural	Type A	No	No	Married Female	31	12	2019	38	Completed	1	111	22	21	2	3	1440	0.580661	15	18	DK month	2003	16	Currently married	22	Yes, school		9	Yes, school		No	No		Yes		Yes		No	No	No	No	No	No	No
459	1076	76	4	2	12	Rural	Type A	No	Yes	Married Female	31	12	2019	28	Completed	1	111	22	21	2	3	1440	0.580661	13	32	DK month	2002	17	Currently married	28	Yes, school		9	Yes, school		No	No		No	No step mother	No	No step father	No	No	Yes	Yes	Yes	No	No
460	1076	93	6	2	12	Rural	Type A	No	Yes	Married Female	1	1	2020	38	Completed	1	111	22	21	2	3	1441	0.580661	11	26	5	2001	18	Currently married	30	Yes, school		9	No	IN	No	No		No	No step mother	No	No step father	No	No	No	Yes	Yes	No	No
461	1076	157	5	2	12	Rural	Type A	No	Yes	Married Female	2	1	2020	30	Completed	1	111	22	21	2	3	1441	0.580661	10	55	3	2001	18	Currently married	32	Yes, school		7	No	I	Yes , paid in cash		At home	No	No step mother	No	No step father	No	No	No	No	No	No	No
462	1076	165	4	2	12	Rural	Type A	No	Yes	Married Female	2	1	2020	38	Completed	1	111	22	21	2	3	1441	0.580661	12	52	4	2002	17	Currently married	30	Yes, both school and madrasa	School	10	No	DIL	No	No		No	No step mother	No	No step father	No	No	Yes	Yes	Yes	No	No
463	1077	17	4	2	12	Rural	Type B	No	Yes	Married Female	3	1	2020	164	Completed	1	111	22	21	2	8	1441	0.580661	13	26	2	2003	16	Currently married	25	Yes, school		7	No	I	No	No		Yes		Yes		Yes	No	No	No	No	No	No
464	1077	38	2	2	12	Rural	Type B	No	Yes	Married Female	3	1	2020	28	Completed	1	111	22	21	2	8	1441	0.580661	12	39	11	2003	16	Currently married	30	Yes, school		9	Yes, school		No	No		Yes		No	No step father	No	No	No	No	No	No	No
465	1077	53	6	2	12	Rural	Type B	No	Yes	Married Female	4	1	2020	164	Completed	1	111	22	21	2	8	1441	0.580661	11	28	8	2002	17	Currently married	26	Yes, school		10	No	I	No	No		No	No step mother	No	No step father	No	No	Yes	Yes	Yes	No	No
466	1077	61	5	2	12	Rural	Type B	No	Yes	Married Female	4	1	2020	22	Completed	1	111	22	21	2	8	1441	0.580661	11	3	2	2003	16	Currently married	25	Yes, school		8	No	N	No	No		No	No step mother	No	No step father	No	No	Yes	Yes	Yes	No	No
467	1077	63	5	2	12	Rural	Type B	No	No	Married Female	4	1	2020	22	Completed	1	111	22	21	2	8	1441	0.580661	11	51	9	2002	17	Currently married	26	Yes, school		10	Yes, school		No	No		No	No step mother	No	No step father	No	No	No	Yes	No	No	No
468	1077	68	6	2	12	Rural	Type B	No	No	Married Female	3	1	2020	30	Completed	1	111	22	21	2	8	1441	0.580661	13	35	12	2002	17	Currently married	25	Yes, both school and madrasa	School	8	No	I	No	No		No	No step mother	No	No step father	No	No	No	Yes	Yes	No	No
469	1077	79	11	2	12	Rural	Type B	No	No	Married Female	4	1	2020	28	Completed	1	111	22	21	2	8	1441	0.580661	10	53	DK month	2000	19	Currently married	25	Yes, both school and madrasa	Madrasha	7	No	I	No	No		No	No step mother	No	No step father	No	No	Yes	Yes	Yes	No	No
470	1077	85	4	2	12	Rural	Type B	No	Yes	Married Female	4	1	2020	38	Completed	1	111	22	21	2	8	1441	0.580661	11	44	DK month	2001	18	Currently married	25	Yes, school		9	No	HI	No	No		No	No step mother	No	No step father	No	No	Yes	Yes	Yes	No	No
471	1077	90	6	2	12	Rural	Type B	No	Yes	Married Female	4	1	2020	164	Completed	1	111	22	21	2	8	1441	0.580661	13	44	12	2004	15	Currently married	23	Yes,madrasa		6	No	I	No	No		No	Yes	Yes		Yes	No	No	No	No	No	No
472	1077	93	2	2	12	Rural	Type B	No	Yes	Married Female	4	1	2020	164	Completed	1	111	22	21	2	8	1441	0.580661	14	34	3	2003	16	Currently married	25	Yes, school		10	No	I	No	No		No	No step mother	No	No step father	No	No	Yes	Yes	Yes	No	No
473	1077	100	7	2	12	Rural	Type B	No	No	Married Female	4	1	2020	30	Completed	1	111	22	21	2	8	1441	0.580661	11	50	12	2001	18	Currently married	24	Yes, school		10	Yes, school		No	No		No	No step mother	No	No step father	No	No	No	Yes	Yes	No	No
474	1077	122	5	2	12	Rural	Type B	No	Yes	Married Female	4	1	2020	38	Completed	1	111	22	21	2	8	1441	0.580661	13	30	5	2001	18	Currently married	30	Yes, school		10	No	X	No	No		Yes		No	No step father	No	No	No	No	No	No	No
475	1077	135	3	2	12	Rural	Type B	No	Yes	Married Female	4	1	2020	164	Completed	1	111	22	21	2	8	1441	0.580661	15	31	DK month	2002	18	Currently married	25	Yes, school		4	No	I	No	No		Yes		No	No step father	No	No	No	No	No	No	No
476	1077	149	4	2	12	Rural	Type B	No	Yes	Married Female	5	1	2020	30	Completed	1	111	22	21	2	8	1441	0.580661	8	17	8	2004	15	Currently married	21	Yes, school		6	No	I	No	No		No	No step mother	No	No step father	No	No	No	Yes	Yes	No	No
477	1078	43	4	2	12	Rural	Type A	Yes	No	Married Female	11	9	2019	76	Completed	1	113	35	3	5	3	1437	0.580661	18	28	DK month	2003	16	Currently married	19	Yes, school		5	No	HI	No	No		Yes		Yes		No	Yes	No	No	No	No	No
478	1078	67	4	2	12	Rural	Type A	Yes	No	Married Female	11	9	2019	24	Completed	1	113	35	3	5	3	1437	0.580661	19	28	DK month	2001	18	Currently married	25	Yes, school		4	No	H	No	No		No	No step mother	No	No step father	No	No	Yes	Yes	Yes	No	No
479	1078	107	2	2	12	Rural	Type A	Yes	No	Married Female	12	9	2019	24	Completed	1	113	35	3	5	3	1437	0.580661	11	1	DK month	2002	17	Currently married	25	Yes,madrasa		8	No	I	No	No		No	No step mother	No	No step father	No	No	Yes	Yes	No	No	No
480	1079	1	9	2	12	Rural	Type B	No	Yes	Married Female	14	9	2019	23	Completed	1	94	23	7	1	1	1437	0.580661	12	19	DK month	2002	17	Currently married	21	Yes, both school and madrasa	Madrasha	4	No	HI	No	No		No	No step mother	No	No step father	No	No	No	Yes	Yes	No	No
481	1079	35	4	2	12	Rural	Type B	No	Yes	Married Female	15	9	2019	23	Completed	1	94	23	7	1	1	1437	0.580661	10	50	DK month	DK	18	Currently married	19	Yes,madrasa		4	No	I	No	No		No	No step mother	No	No step father	No	No	Yes	Yes	Yes	No	No
482	1079	40	5	2	12	Rural	Type B	No	No	Married Female	15	9	2019	23	Completed	1	94	23	7	1	1	1437	0.580661	12	28	DK month	2001	18	Divorced		Yes, school		4	No	HIX	No	No		No	No step mother	No	No step father	Yes	No	No	No	No	No	No
483	1079	50	4	2	12	Rural	Type B	No	No	Married Female	14	9	2019	81	Completed	1	94	23	7	1	1	1437	0.580661	9	40	DK month	2000	19	Currently married	23	Yes, school		8	No	IM	No	No		No	No step mother	No	No step father	No	No	Yes	Yes	Yes	No	No
484	1079	50	6	2	12	Rural	Type B	No	No	Married Female	14	9	2019	81	Completed	1	94	23	7	1	1	1437	0.580661	10	40	DK month	2001	18	Currently married	20	Yes,madrasa		7	No	IM	No	No		No	No step mother	No	No step father	No	No	Yes	Yes	Yes	No	No
485	1079	58	5	2	12	Rural	Type B	No	Yes	Married Female	15	9	2019	81	Completed	1	94	23	7	1	1	1437	0.580661	9	30	2	2000	19	Currently married	22	Yes, school		10	No	I	No	No		No	No step mother	No	No step father	No	No	Yes	Yes	Yes	No	No
486	1079	77	2	2	12	Rural	Type B	No	No	Married Female	14	9	2019	33	Completed	1	94	23	7	1	1	1437	0.580661	10	40	DK month	2000	19	Currently married	26	Yes,madrasa		8	No	MO	No	No		No	No step mother	No	No step father	No	No	Yes	Yes	No	No	No
487	1079	82	6	2	12	Rural	Type B	No	Yes	Married Female	15	9	2019	33	Completed	2	94	23	7	1	1	1437	0.580661	13	45	DK month	2001	18	Currently married	23	Yes, both school and madrasa	Madrasha	6	No	I	No	No		Yes		No	No step father	Yes	No	No	No	No	No	No
488	1079	87	2	2	12	Rural	Type B	No	No	Married Female	15	9	2019	33	Completed	2	94	23	7	1	1	1437	0.580661	12	25	DK month	2000	19	Separated		Yes, school		5	No	HKM	No	No		No	No step mother	Yes		No	No	No	No	No	No	No
489	1079	97	3	2	12	Rural	Type B	No	No	Married Female	15	9	2019	33	Completed	1	94	23	7	1	1	1437	0.580661	10	56	DK month	2002	17	Currently married	27	Yes, school		7	No	HIM	No	No		Yes		Yes		No	No	Yes	No	No	No	No
490	1079	129	4	2	12	Rural	Type B	No	Yes	Married Female	15	9	2019	82	Completed	2	94	23	7	1	1	1437	0.580661	8	42	DK month	2003	16	Currently married	25	Yes, both school and madrasa	Madrasha	7	No	HI	No	No		No	No step mother	No	No step father	No	No	Yes	Yes	Yes	No	No
491	1079	130	2	2	12	Rural	Type B	No	No	Married Female	15	9	2019	82	Completed	1	94	23	7	1	1	1437	0.580661	10	7	DK month	2003	16	Currently married	22	Yes, school		5	No	H	No	No		No	No step mother	No	No step father	No	No	No	No	No	No	No
492	1079	134	3	2	12	Rural	Type B	No	No	Married Female	15	9	2019	82	Completed	1	94	23	7	1	1	1437	0.580661	11	39	DK month	2001	18	Currently married	24	Yes, school		7	No	IX	No	No		No	No step mother	No	No step father	No	No	No	Yes	Yes	No	No
493	1080	1	4	2	12	Rural	Type A	No	Yes	Married Female	25	12	2019	28	Completed	1	111	22	21	2	2	1440	0.580661	11	3	DK month	2000	19	Currently married	25	Yes, school		9	No	I	No	No		No	No step mother	No	No step father	No	No	Yes	Yes	Yes	No	No
494	1080	12	4	2	12	Rural	Type A	No	Yes	Married Female	25	12	2019	38	Completed	1	111	22	21	2	2	1440	0.580661	10	27	DK month	2001	18	Currently married	30	Yes, school		3	No	IN	No	No		No	No	No	No step father	No	No	No	No	No	No	No
495	1080	31	4	2	12	Rural	Type A	No	No	Married Female	25	12	2019	38	Completed	1	111	22	21	2	2	1440	0.580661	12	8	DK month	2000	19	Currently married	30	Yes, school		7	No	IN	No	No		No	No step mother	No	No step father	No	No	Yes	Yes	Yes	No	No
496	1080	39	8	2	12	Rural	Type A	No	Yes	Married Female	26	12	2019	164	Completed	1	111	22	21	2	2	1440	0.580661	11	12	DK month	2001	18	Currently married	26	Yes, school		7	No	I	No	No		No	No step mother	No	No step father	No	No	Yes	Yes	Yes	No	No
497	1080	56	2	2	12	Rural	Type A	No	No	Married Female	25	12	2019	38	Completed	1	111	22	21	2	2	1440	0.580661	14	35	DK month	2001	18	Currently married	28	Yes, school		4	No	BF	No	No		No	No step mother	No	No step father	No	No	Yes	No	No	No	No
498	1080	108	6	2	12	Rural	Type A	No	Yes	Married Female	26	12	2019	30	Completed	1	111	22	21	2	2	1440	0.580661	9	38	DK month	2002	17	Currently married	25	Yes, both school and madrasa	School	9	No	IN	No	No		No	No step mother	No	No step father	No	No	Yes	Yes	Yes	No	No
499	1080	128	3	2	12	Rural	Type A	No	Yes	Married Female	26	12	2019	38	Completed	1	111	22	21	2	2	1440	0.580661	12	33	4	2000	19	Currently married	30	Yes, school		8	No	BIN	No	No		Yes		Yes		No	No	No	No	No	No	No
500	1080	130	4	2	12	Rural	Type A	No	No	Married Female	26	12	2019	164	Completed	1	111	22	21	2	2	1440	0.580661	13	45	3	2001	18	Currently married	26	Yes, school		9	No	IM	No	No		No	No step mother	No	No step father	No	No	Yes	Yes	Yes	No	No
501	1080	156	4	2	12	Rural	Type A	No	No	Married Female	27	12	2019	38	Completed	1	111	22	21	2	2	1440	0.580661	11	39	DK month	2001	18	Currently married	27	Yes, school		7	No	HI	No	No		No	No step mother	No	No step father	No	No	Yes	Yes	Yes	No	No
502	1080	156	8	2	12	Rural	Type A	No	No	Married Female	27	12	2019	38	Completed	1	111	22	21	2	2	1440	0.580661	12	23	7	2000	19	Currently married	25	Yes, school		9	No	HM	No	No		No	No step mother	No	No step father	No	No	Yes	Yes	Yes	No	No
503	1081	18	2	2	12	Rural	Type B	No	Yes	Married Female	28	12	2019	38	Completed	1	111	22	21	6	6	1440	0.580661	13	24	DK month	2000	19	Currently married	31	Yes, school		8	No	IMO	No	No		No	No step mother	No	No step father	No	No	Yes	Yes	No	No	No
504	1081	35	4	2	12	Rural	Type B	No	Yes	Married Female	28	12	2019	22	Completed	1	111	22	21	6	6	1440	0.580661	14	8	9	2002	17	Currently married	25	Yes, school		9	Yes, school		No	No		No	No step mother	No	No step father	No	No	Yes	Yes	Yes	No	No
505	1081	40	10	2	12	Rural	Type B	No	Yes	Married Female	28	12	2019	30	Completed	1	111	22	21	6	6	1440	0.580661	14	1	5	2002	17	Currently married	25	Yes, school		8	No	I	No	No		No	No step mother	No	No step father	No	No	Yes	Yes	Yes	No	No
506	1081	54	6	2	12	Rural	Type B	No	Yes	Married Female	28	12	2019	28	Completed	1	111	22	21	6	6	1440	0.580661	14	16	DK month	2001	18	Currently married	27	Yes, school		5	No	H	No	No		No	No step mother	No	No step father	No	No	No	Yes	No	No	No
507	1081	55	4	2	12	Rural	Type B	No	No	Married Female	29	12	2019	28	Completed	2	111	22	21	6	6	1440	0.580661	9	57	DK month	2001	18	Currently married	25	Yes, school		4	No	H	No	No		No	No step mother	No	No step father	No	No	Yes	Yes	Yes	No	No
508	1081	67	4	2	12	Rural	Type B	No	No	Married Female	28	12	2019	38	Completed	1	111	22	21	6	6	1440	0.580661	15	9	3	2002	17	Currently married	30	Yes, school		7	No	FI	No	No		No	No step mother	No	No step father	No	No	Yes	Yes	Yes	No	No
509	1081	83	2	2	12	Rural	Type B	No	Yes	Married Female	29	12	2019	38	Completed	1	111	22	21	6	6	1440	0.580661	10	3	4	2002	17	Currently married	30	Yes, school		10	Yes, school		No	No		No	No step mother	No	No step father	No	No	Yes	Yes	No	No	No
510	1081	86	4	2	12	Rural	Type B	No	Yes	Married Female	29	12	2019	30	Completed	1	111	22	21	6	6	1440	0.580661	10	19	12	2000	19	Currently married	23	Yes, school		12	No	I	No	No		No	No step mother	No	No step father	No	No	Yes	Yes	Yes	No	No
511	1081	147	7	2	12	Rural	Type B	No	Yes	Married Female	29	12	2019	38	Completed	1	111	22	21	6	6	1440	0.580661	11	56	DK month	2004	15	Currently married	27	Yes, school		5	No	KM	No	No		No	No step mother	No	No step father	No	No	Yes	Yes	No	No	No
512	1081	151	2	2	12	Rural	Type B	No	Yes	Married Female	29	12	2019	38	Completed	1	111	22	21	6	6	1440	0.580661	13	5	DK month	2001	18	Currently married	28	Yes, school		7	No	HM	No	No		No	No step mother	No	No step father	No	No	Yes	Yes	No	No	No
513	1082	33	8	2	13	Rural	Type A	Yes	No	Married Female	27	8	2019	20	Completed	1	98	15	0	3	2	1436	0.580661	11	5	DK month	2002	17	Currently married	23	Yes, both school and madrasa	Madrasha	7	No	BD	No	No		No	No step mother	No	No step father	No	No	Yes	Yes	Yes	No	No
514	1082	34	4	2	13	Rural	Type A	Yes	Yes	Married Female	27	8	2019	73	Completed	1	98	15	6	3	2	1436	0.580661	12	21	1	2000	19	Currently married	23	Yes,madrasa		8	No	I	Yes , paid in cash		At home	No	No step mother	No	No step father	No	No	Yes	Yes	Yes	No	No
515	1082	36	5	2	13	Rural	Type A	Yes	No	Married Female	27	8	2019	75	Completed	1	98	15	6	3	2	1436	0.580661	11	9	1	2001	18	Currently married	27	Yes,madrasa		10	No	IN	No	No		No	No step mother	No	No step father	No	No	Yes	Yes	No	No	No
516	1082	46	2	2	13	Rural	Type A	Yes	No	Married Female	27	8	2019	73	Completed	1	98	15	6	3	2	1436	0.580661	11	26	DK month	DK	16	Currently married	28	Yes, school		4	No	HLN	No	No		No	No step mother	No	No step father	No	No	Yes	Yes	Yes	No	No
517	1082	63	2	2	13	Rural	Type A	Yes	No	Married Female	27	8	2019	73	Completed	1	98	15	6	3	2	1436	0.580661	13	52	6	2001	18	Currently married	34	Yes, school		7	No	IN	No	No		No	No step mother	No	No step father	No	No	Yes	No	No	No	No
518	1082	71	9	2	13	Rural	Type A	Yes	Yes	Married Female	27	8	2019	21	Completed	1	98	15	6	3	2	1436	0.580661	15	0	DK month	DK	19	Currently married	28	Yes, school		7	No	IO	No	No		Yes		Yes		No	Yes	No	No	No	No	No
519	1082	91	5	2	13	Rural	Type A	Yes	Yes	Married Female	28	8	2019	20	Completed	1	98	15	6	3	2	1436	0.580661	10	21	DK month	2000	19	Currently married	26	Yes, both school and madrasa	Madrasha	7	No	O	No	No		No	No	No	No step father	No	No	No	Yes	Yes	No	No
520	1082	113	3	2	13	Rural	Type A	Yes	No	Married Female	28	8	2019	73	Completed	1	98	15	6	3	2	1436	0.580661	10	35	2	2002	17	Currently married	22	Yes, school		4	No	HI	No	No		No	No	No	No step father	No	No	Yes	Yes	No	No	No
521	1083	13	1	2	13	Rural	Type B	No	No	Married Female	27	8	2019	13	Completed	1	108	60	2	4	8	1436	0.580661	11	0	2	2001	18	Currently married	26	No					No	No		No	No step mother	No	No step father	No	No	No	Yes	No	No	No
522	1083	107	8	2	13	Rural	Type B	No	Yes	Married Female	28	8	2019	54	Not at home	1	108	60	2	4	8	1436
523	1083	115	4	2	13	Rural	Type B	No	No	Married Female	28	8	2019	13	Completed	1	108	60	2	4	8	1436	0.580661	13	0	DK month	2001	18	Currently married	25	No					No	No		No	No step mother	No	No step father	No	No	Yes	Yes	Yes	No	No
524	1083	138	10	2	13	Rural	Type B	No	No	Married Female	28	8	2019	13	Completed	1	108	60	2	4	8	1436	0.580661	15	50	DK month	2002	17	Currently married	30	Yes, school		5	No	I	No	No		No	No step mother	No	No step father	No	No	Yes	Yes	Yes	No	No
525	1083	143	2	2	13	Rural	Type B	No	Yes	Married Female	28	8	2019	60	Completed	1	108	60	2	4	8	1436	0.580661	14	50	1	2002	17	Currently married	27	Yes, school		8	No	I	No	No		No	No step mother	No	No step father	No	No	Yes	Yes	No	No	No
526	1084	8	2	2	13	Rural	Type A	No	No	Married Female	1	8	2019	54	Completed	1	108	60	2	5	6	1436	0.580661	9	50	DK month	2001	18	Currently married	30	Yes, school		6	No	IL	No	No		No	No	No	No	No	No	Yes	No	No	No	No
527	1084	13	2	2	13	Rural	Type A	No	No	Married Female	1	9	2019	62	Completed	1	108	60	2	5	6	1437	0.580661	10	2	DK month	2003	16	Currently married	24	Yes, school		7	No	I	No	No		No	No step mother	No	No step father	No	No	Yes	Yes	No	No	No
528	1084	25	3	2	13	Rural	Type A	No	No	Married Female	1	9	2019	13	Completed	1	108	60	2	5	6	1437	0.580661	11	4	DK month	2003	16	Currently married	25	Yes,madrasa		7	No	I	No	No		No	No step mother	No	No step father	No	No	No	Yes	Yes	No	No
529	1084	55	2	2	13	Rural	Type A	No	No	Married Female	1	9	2019	13	Completed	1	108	60	2	5	6	1437	0.580661	12	19	2	2000	19	Currently married	30	Yes, school		9	No	I	No	No		No	No step mother	No	No step father	No	No	Yes	Yes	Yes	No	No
530	1084	180	7	2	13	Rural	Type A	No	Yes	Married Female	2	9	2019	62	Completed	1	108	60	2	5	6	1437	0.580661	17	5	12	2001	17	Currently married	28	Yes, school		10	No	IN	No	No		No	No step mother	No	No step father	No	No	Yes	Yes	Yes	Yes	No
531	1085	22	4	2	13	Rural	Type B	No	No	Married Female	3	9	2019	54	Completed	1	108	60	2	5	7	1437	0.580661	12	0	1	2000	19	Currently married	26	Yes, school		9	No	IMN	No	No		No	No	No	No	No	No	Yes	Yes	Yes	No	No
532	1085	27	7	2	13	Rural	Type B	No	No	Married Female	3	9	2019	13	Completed	1	108	60	2	5	7	1437	0.580661	17	7	1	2001	18	Currently married	28	Yes, school		6	No	I	No	No		No	No step mother	No	No step father	No	No	Yes	Yes	No	No	No
533	1085	47	5	2	13	Rural	Type B	No	Yes	Married Female	3	9	2019	54	Completed	1	108	60	2	5	7	1437	0.580661	14	10	7	2002	17	Currently married	23	Yes,madrasa		8	No	BI	No	No		Yes		No	No	No	No	No	No	No	No	No
534	1085	135	4	2	13	Rural	Type B	No	No	Married Female	4	9	2019	13	Not at home	1	108	60	2	5	7	1437
535	1086	35	3	2	13	Rural	Type A	Yes	Yes	Married Female	2	9	2019	20	Refused	2	98	15	6	1	2	1437
536	1086	93	6	2	13	Rural	Type A	Yes	No	Married Female	2	9	2019	21	Completed	1	98	15	6	1	2	1437	0.580661	16	48	4	2000	19	Currently married	28	Yes, school		10	No	K	No	No		No	No step mother	No	No step father	No	No	Yes	Yes	Yes	No	No
537	1086	95	5	2	13	Rural	Type A	Yes	Yes	Married Female	3	9	2019	20	Completed	1	98	15	6	1	2	1437	0.580661	10	9	5	2003	16	Currently married	27	Yes, school		10	Yes, school		No	No		No	No step mother	No	No step father	No	No	Yes	Yes	Yes	No	No
538	1086	95	7	2	13	Rural	Type A	Yes	Yes	Married Female	3	9	2019	20	Completed	1	98	15	6	1	2	1437	0.580661	16	0	DK month	2001	18	Currently married	22	Yes, both school and madrasa	Madrasha	9	No	I	No	No		No	No step mother	No	No step father	No	No	Yes	Yes	Yes	No	No
539	1086	140	4	2	13	Rural	Type A	Yes	Yes	Married Female	3	9	2019	21	Completed	1	98	15	6	1	2	1437	0.580661	11	20	6	2000	19	Currently married	29	Yes, school		10	No	INX	No	No		No	No step mother	No	No step father	No	No	No	Yes	Yes	No	No
540	1086	151	2	2	13	Rural	Type A	Yes	Yes	Married Female	3	9	2019	15	Completed	1	98	15	6	1	2	1437	0.580661	11	25	4	2002	17	Separated		Yes, both school and madrasa	Madrasha	10	Yes,madrasa		No	No		Yes		No	No step father	No	No	No	No	No	No	No
541	1086	178	2	2	13	Rural	Type A	Yes	Yes	Married Female	3	9	2019	21	Completed	1	98	15	6	1	2	1437	0.580661	14	30	9	1999	19	Currently married	26	Yes,madrasa		7	No	I	No	No		No	No step mother	No	No step father	No	No	Yes	No	No	No	No
542	1086	183	2	2	13	Rural	Type A	Yes	No	Married Female	3	9	2019	75	Completed	1	98	15	6	1	2	1437	0.580661	11	13	9	2001	17	Currently married	24	Yes,madrasa		10	Yes,madrasa		No	Yes , paid in cash	At home	Yes		Yes		No	Yes	No	No	No	No	No
543	1087	29	4	2	13	Rural	Type B	No	Yes	Married Female	5	9	2019	1	Completed	1	108	60	2	5	1	1437	0.580661	10	53	11	1999	19	Currently married	38	Yes, school		10	No	IO	No	No		No	No step mother	No	No step father	No	No	Yes	Yes	Yes	No	No
544	1087	30	3	2	13	Rural	Type B	No	No	Married Female	5	9	2019	1	Completed	1	108	60	2	5	1	1437	0.580661	12	18	11	1999	19	Currently married	30	Yes,madrasa		9	No	LMX	No	No		No	No step mother	No	No step father	No	No	Yes	Yes	No	No	No
545	1087	42	4	2	13	Rural	Type B	No	Yes	Married Female	6	9	2019	62	Completed	1	108	60	2	5	1	1437	0.580661	16	47	1	2001	18	Currently married	29	Yes, school		8	No	I	No	No		No	No step mother	No	No step father	No	No	Yes	Yes	Yes	No	No
546	1087	89	7	2	13	Rural	Type B	No	No	Married Female	6	9	2019	1	Completed	1	108	60	2	5	1	1437	0.580661	11	5	10	2003	15	Currently married	20	Yes, school		7	No	HM	No	No		No	No step mother	No	No step father	No	No	Yes	Yes	No	No	No
547	1087	127	7	2	13	Rural	Type B	No	No	Married Female	6	9	2019	13	Completed	1	108	60	2	5	1	1437	0.580661	11	50	1	2003	16	Currently married	22	Yes, school		8	No	I	No	No		No	No step mother	No	No step father	No	No	Yes	Yes	Yes	No	No
548	1088	1	5	2	13	Rural	Type A	No	Yes	Married Female	10	9	2019	1	Completed	1	108	60	2	5	2	1437	0.580661	12	59	3	2000	19	Currently married	27	Yes, school		12	Yes,madrasa		No	No		No	No step mother	No	No step father	No	No	Yes	Yes	Yes	No	No
549	1088	3	5	2	13	Rural	Type A	No	No	Married Female	10	9	2019	1	Completed	1	108	60	2	5	2	1437	0.580661	10	55	8	2001	18	Currently married	29	Yes, school		10	No	DN	Yes , paid in cash		At home	Yes		Yes		No	No	No	No	No	No	No
550	1088	89	4	2	13	Rural	Type A	No	Yes	Married Female	11	9	2019	1	Completed	1	108	60	2	5	2	1437	0.580661	14	43	5	2002	17	Currently married	26	Yes, school		9	No	IN	No	No		No	No step mother	No	No step father	No	No	No	Yes	Yes	No	No
551	1088	102	4	2	13	Rural	Type A	No	Yes	Married Female	11	9	2019	62	Completed	1	108	60	2	5	2	1437	0.580661	14	52	6	2001	18	Currently married	31	Yes, school		11	Yes, school		No	No		No	No step mother	No	No step father	No	No	Yes	Yes	Yes	No	No
552	1088	153	4	2	13	Rural	Type A	No	Yes	Married Female	11	9	2019	54	Completed	1	108	60	2	5	2	1437	0.580661	17	2	11	1999	19	Currently married	30	Yes, school		12	No	I	No	No		No	No step mother	No	No step father	No	No	Yes	Yes	No	No	No
553	1089	18	5	2	13	Rural	Type B	No	No	Married Female	13	9	2019	13	Completed	1	108	60	2	2	1	1437	0.580661	16	38	DK month	2001	18	Currently married	29	Yes,madrasa		10	No	I	No	No		No	No step mother	No	No step father	No	No	No	Yes	Yes	No	No
554	1089	26	2	2	13	Rural	Type B	No	Yes	Married Female	13	9	2019	62	Completed	1	108	60	2	2	1	1437	0.580661	12	3	9	2001	18	Currently married	26	Yes, school		10	No	K	Yes , paid in cash		At home	No	No step mother	No	No step father	No	No	Yes	Yes	Yes	No	No
555	1089	61	4	2	13	Rural	Type B	No	Yes	Married Female	13	9	2019	54	Completed	1	108	60	2	2	1	1437	0.580661	14	49	3	2002	17	Currently married	21	Yes, school		7	No	HIM	No	No		Yes		No	No step father	No	No	Yes	Yes	Yes	No	No
556	1089	65	3	2	13	Rural	Type B	No	Yes	Married Female	13	9	2019	62	Postponed	1	108	60	2	2	1	1437
557	1089	66	4	2	13	Rural	Type B	No	No	Married Female	14	9	2019	62	Completed	1	108	60	2	2	1	1437	0.580661	14	24	DK month	2000	19	Currently married	25	Yes, school		8	No	I	No	No		No	No step mother	No	No step father	No	No	Yes	Yes	Yes	No	No
558	1089	103	1	2	13	Rural	Type B	No	Yes	Married Female	14	9	2019	13	Completed	1	108	60	2	2	1	1437	0.580661	11	36	8	2003	16	Currently married	30	Yes, both school and madrasa	Madrasha	8	No	INO	No	No		No	No step mother	No	No step father	No	No	No	Yes	No	No	No
559	1090	34	2	2	13	Rural	Type A	Yes	No	Married Female	8	9	2019	20	Completed	1	98	15	6	5	9	1437	0.580661	12	40	1	2000	19	Currently married	22	Yes, school		8	Yes,madrasa		No	No		No	No step mother	No	No step father	No	No	Yes	Yes	Yes	No	No
560	1090	51	5	2	13	Rural	Type A	Yes	Yes	Married Female	8	9	2019	21	Completed	1	98	15	6	5	9	1437	0.580661	12	25	DK month	2001	18	Currently married	31	Yes, school		10	No	IN	No	No		No	No step mother	No	No step father	No	No	Yes	Yes	No	No	No
561	1090	120	7	2	13	Rural	Type A	Yes	No	Married Female	9	9	2019	21	Completed	1	98	15	6	5	9	1437	0.580661	12	0	12	2000	18	Currently married	27	Yes, school		9	No	I	No	No		No	No step mother	No	No step father	No	No	Yes	Yes	No	No	No
562	1091	31	3	2	13	Rural	Type B	No	No	Married Female	15	9	2019	1	Completed	1	108	60	2	2	2	1437	0.580661	10	59	1	2002	17	Currently married	25	Yes, school		8	No	K	No	No		Yes		Yes		Yes	No	No	No	No	No	No
563	1091	42	11	2	13	Rural	Type B	No	Yes	Married Female	15	9	2019	13	Completed	1	108	60	2	2	2	1437	0.580661	14	48	1	2002	17	Currently married	26	Yes, school		10	Yes, school		No	Yes , paid in cash	At home	No	No step mother	No	No step father	No	No	Yes	Yes	Yes	No	No
564	1091	71	8	2	13	Rural	Type B	No	Yes	Married Female	15	9	2019	1	Completed	1	108	60	2	2	2	1437	0.580661	14	27	2	2001	18	Currently married	24	Yes, school		9	No	INO	No	No		No	No step mother	No	No step father	No	No	Yes	No	No	Yes	No
565	1091	81	3	2	13	Rural	Type B	No	Yes	Married Female	16	9	2019	13	Not at home	2	108	60	2	2	2	1437
566	1091	92	4	2	13	Rural	Type B	No	No	Married Female	16	9	2019	1	Completed	1	108	60	2	2	2	1437	0.580661	17	15	1	2000	19	Currently married	27	Yes, school		12	Yes, school		No	Yes , paid in cash	At home	No	No step mother	No	No step father	No	No	Yes	Yes	Yes	No	No
567	1091	98	4	2	13	Rural	Type B	No	No	Married Female	16	9	2019	13	Not at home	1	108	60	2	2	2	1437
568	1091	139	9	2	13	Rural	Type B	No	No	Married Female	16	9	2019	13	Completed	1	108	60	2	2	2	1437	0.580661	12	20	DK month	2001	18	Currently married	22	Yes, school		9	No	IN	No	No		No	No step mother	No	No step father	No	No	No	Yes	Yes	No	No
569	1092	45	2	2	13	Rural	Type A	No	Yes	Married Female	25	8	2019	33	Completed	1	94	23	7	1	3	1436	0.580661	12	33	12	2000	18	Currently married	35	Yes, school		8	No	DIK	No	No		No	No step mother	No	No step father	No	No	Yes	Yes	No	No	No
570	1092	60	10	2	13	Rural	Type A	No	Yes	Married Female	25	8	2019	33	Completed	1	94	23	7	1	3	1436	0.580661	15	18	DK month	DK	18	Currently married	24	Yes, school		5	No	IK	No	No		No	No	No	No step father	No	No	Yes	No	No	No	No
571	1092	73	4	2	13	Rural	Type A	No	Yes	Married Female	25	8	2019	67	Completed	1	94	23	7	1	3	1436	0.580661	12	37	12	1999	19	Currently married	24	Yes, school		9	No	INO	No	No		No	No step mother	No	No step father	No	No	Yes	Yes	Yes	No	No
572	1092	104	3	2	13	Rural	Type A	No	Yes	Married Female	26	8	2019	33	Completed	1	94	23	7	1	3	1436	0.580661	9	58	3	2002	17	Currently married	23	Yes, school		5	No	IN	No	No		No	No step mother	No	No step father	No	No	Yes	No	No	No	No
573	1092	106	4	2	13	Rural	Type A	No	No	Married Female	26	8	2019	33	Completed	1	94	23	7	1	3	1436	0.580661	12	47	DK month	DK	18	Currently married	24	No					No	No		No	No step mother	No	No step father	No	No	Yes	Yes	Yes	No	No
574	1092	107	4	2	13	Rural	Type A	No	Yes	Married Female	26	8	2019	81	Completed	1	94	23	7	1	3	1436	0.580661	14	0	12	1999	19	Currently married	35	Yes, school		6	No	I	No	Yes , paid in cash	At home	No	No step mother	No	No step father	No	No	No	Yes	Yes	No	No
575	1092	127	4	2	13	Rural	Type A	No	No	Married Female	26	8	2019	82	Completed	1	94	23	7	1	3	1436	0.580661	15	10	DK month	DK	19	Currently married	20	Yes, school		9	No	K	No	No		No	No step mother	No	No step father	No	No	Yes	Yes	Yes	No	No
576	1093	4	3	2	13	Rural	Type B	No	Yes	Married Female	1	9	2019	33	Completed	1	94	23	0	5	7	1437	0.580661	10	28	10	2003	15	Currently married	19	Yes, school		8	Yes, school		No	No		No	No step mother	No	No	No	No	Yes	Yes	No	No	No
577	1093	11	1	2	13	Rural	Type B	No	No	Married Female	31	8	2019	33	Completed	1	94	23	0	5	7	1436	0.580661	13	22	3	2001	18	Currently married	25	Yes, school		9	No	IMO	No	No		No	No step mother	No	No step father	No	No	No	No	No	No	No
578	1093	16	8	2	13	Rural	Type B	No	Yes	Married Female	31	8	2019	33	Completed	1	94	23	7	5	7	1436	0.580661	16	26	2	2000	19	Currently married	25	Yes,madrasa		7	No	INO	No	No		No	No step mother	No	No step father	No	No	Yes	No	No	No	No
579	1093	67	5	2	13	Rural	Type B	No	Yes	Married Female	31	8	2019	82	Completed	1	94	23	0	5	7	1436	0.580661	10	32	11	2002	16	Currently married	30	Yes, school		8	No	IX	No	No		No	No step mother	No	No step father	No	No	Yes	No	No	No	No
580	1093	73	6	2	13	Rural	Type B	No	Yes	Married Female	31	8	2019	82	Completed	1	94	23	7	5	7	1436	0.580661	13	53	DK month	DK	18	Currently married	30	Yes, school		9	No	IN	No	No		No	No step mother	No	No step father	No	No	No	Yes	Yes	No	No
581	1093	76	2	2	13	Rural	Type B	No	Yes	Married Female	1	9	2019	82	Completed	2	94	23	0	5	7	1437	0.580661	10	28	9	1999	19	Currently married	32	Yes, school		8	No	HIN	Yes , paid in cash		At home	No	No step mother	No	No step father	No	No	Yes	No	No	No	No
582	1093	78	2	2	13	Rural	Type B	No	Yes	Married Female	31	8	2019	23	Completed	1	94	23	7	5	7	1436	0.580661	16	18	DK month	DK	19	Currently married	27	Yes,madrasa		4	No	DHI	No	No		No	No step mother	No	No step father	No	No	Yes	Yes	No	No	No
583	1093	78	5	2	13	Rural	Type B	No	Yes	Married Female	31	8	2019	82	Completed	1	94	23	7	5	7	1436	0.580661	17	19	DK month	DK	18	Currently married	29	Yes, school		10	No	IX	No	No		No	No step mother	No	No step father	No	No	Yes	Yes	Yes	No	No
584	1093	93	2	2	13	Rural	Type B	No	Yes	Married Female	1	9	2019	33	Completed	1	94	23	0	5	7	1437	0.580661	13	49	10	2000	18	Currently married	28	Yes, both school and madrasa	Madrasha	10	No	I	No	No		No	No step mother	No	No step father	No	No	Yes	Yes	No	No	No
585	1093	98	6	2	13	Rural	Type B	No	No	Married Female	1	9	2019	33	Completed	1	94	23	0	5	7	1437	0.580661	15	43	5	2001	18	Currently married	25	Yes,madrasa		10	No	IM	No	No		No	No step mother	No	No step father	No	No	No	Yes	Yes	No	No
586	1093	101	8	2	13	Rural	Type B	No	No	Married Female	1	9	2019	33	Completed	1	94	23	7	5	7	1437	0.580661	17	48	8	2000	19	Currently married	33	Yes, school		9	No	IN	No	No		No	No step mother	No	No step father	No	No	No	Yes	Yes	No	No
587	1093	128	4	2	13	Rural	Type B	No	No	Married Female	1	9	2019	81	Completed	1	94	23	7	5	7	1437	0.580661	15	5	1	2000	19	Currently married	30	Yes,madrasa		9	No	I	No	No		No	No step mother	No	No step father	No	No	Yes	Yes	Yes	No	No
588	1094	71	7	2	13	Rural	Type A	Yes	Yes	Married Female	4	9	2019	73	Completed	1	98	15	6	1	3	1437	0.580661	12	20	6	2000	19	Currently married	29	Yes, school		12	Yes, school		No	No		No	No step mother	No	No step father	No	No	Yes	Yes	Yes	No	No
589	1094	121	7	2	13	Rural	Type A	Yes	No	Married Female	5	9	2019	21	Completed	1	98	15	6	1	3	1437	0.580661	12	35	2	2002	17	Currently married	28	Yes, school		7	No	I	No	No		No	No step mother	No	No step father	No	No	No	Yes	Yes	No	No
590	1094	145	3	2	13	Rural	Type A	Yes	Yes	Married Female	5	9	2019	73	Not at home	1	98	15	6	1	3	1437
591	1094	149	2	2	13	Rural	Type A	Yes	Yes	Married Female	5	9	2019	15	Completed	1	98	15	6	1	3	1437	0.580661	12	6	DK month	DK	19	Currently married	26	Yes, school		8	No	HK	Yes , paid in cash		At home	No	No step mother	No	No step father	No	No	No	Yes	No	No	No
592	1094	149	3	2	13	Rural	Type A	Yes	Yes	Married Female	5	9	2019	15	Completed	1	98	15	6	1	3	1437	0.580661	11	20	DK month	DK	18	Currently married	23	Yes, school		4	No	H	Yes , paid in cash		At home	No	No step mother	No	No step father	No	No	No	Yes	No	No	No
593	1094	155	4	2	13	Rural	Type A	Yes	No	Married Female	5	9	2019	73	Completed	1	98	15	6	1	3	1437	0.580661	11	46	10	2001	17	Currently married	23	Yes,madrasa		9	No	IN	No	No		No	No step mother	No	No step father	No	No	Yes	Yes	Yes	No	No
594	1094	155	9	2	13	Rural	Type A	Yes	No	Married Female	5	9	2019	73	Completed	1	98	15	6	1	3	1437	0.580661	10	54	1	2004	15	Currently married	24	Yes, school		8	Yes, school		No	No		No	No step mother	No	No step father	No	No	Yes	Yes	No	No	No
595	1094	162	4	2	13	Rural	Type A	Yes	No	Married Female	5	9	2019	20	Completed	1	98	15	6	1	3	1437	0.580661	11	15	DK month	2002	17	Currently married	25	Yes, school		9	No	K	No	No		No	No step mother	No	No step father	No	No	Yes	Yes	Yes	No	No
596	1095	23	4	2	13	Rural	Type B	No	No	Married Female	3	9	2019	23	Completed	1	94	23	7	2	7	1437	0.580661	15	41	2	2002	17	Divorced		Yes, school		10	Yes, school		No	No		Yes		Yes		Yes	No	No	No	No	No	Yes
597	1095	158	4	2	13	Rural	Type B	No	No	Married Female	3	9	2019	67	Completed	1	94	23	7	2	7	1437	0.580661	14	12	9	2000	18	Currently married	26	Yes, school		10	No	INX	Yes , paid in cash		At home	No	No step mother	No	No step father	No	No	No	Yes	Yes	No	No
598	1096	83	4	2	13	Rural	Type A	No	No	Married Female	4	9	2019	82	Completed	1	94	23	7	2	1	1437	0.580661	13	38	DK month	DK	18	Currently married	30	Yes, school		8	No	IX	No	No		Yes		Yes		No	No	No	No	No	No	No
599	1096	241	4	2	13	Rural	Type A	No	Yes	Married Female	4	9	2019	81	Completed	1	94	23	7	2	1	1437	0.580661	14	20	5	2000	19	Currently married	27	Yes, school		9	No	I	No	No		No	No step mother	No	No step father	No	No	Yes	Yes	No	No	No
600	1097	28	2	2	13	Rural	Type B	No	Yes	Married Female	28	8	2019	82	Completed	1	94	23	7	2	2	1436	0.580661	11	49	5	2000	19	Currently married	27	Yes, school		9	No	EG	No	No		No	No step mother	No	No step father	No	No	No	Yes	Yes	No	No
601	1097	33	8	2	13	Rural	Type B	No	No	Married Female	28	8	2019	82	Completed	1	94	23	7	2	2	1436	0.580661	13	45	10	2001	17	Currently married	33	Yes, school		9	No	IM	No	No		Yes		Yes		No	No	No	No	No	No	No
602	1097	37	2	2	13	Rural	Type B	No	No	Married Female	29	8	2019	82	Completed	2	94	23	7	2	2	1436	0.580661	10	23	2	2003	16	Currently married	25	Yes, school		10	No	IN	No	No		No	No step mother	No	No step father	No	No	No	Yes	Yes	No	No
603	1097	41	2	2	13	Rural	Type B	No	No	Married Female	28	8	2019	82	Completed	1	94	23	7	2	2	1436	0.580661	16	47	DK month	2001	18	Currently married	30	Yes, school		5	No	L	No	No		No	No step mother	No	No step father	No	No	Yes	No	No	No	No
604	1097	49	4	2	13	Rural	Type B	No	No	Married Female	28	8	2019	67	Completed	1	94	23	7	2	2	1436	0.580661	11	51	2	2000	19	Currently married	27	Yes, both school and madrasa	School	10	No	IN	No	No		No	No step mother	No	No step father	No	No	Yes	Yes	No	Yes	No
605	1097	53	5	2	13	Rural	Type B	No	No	Married Female	28	8	2019	67	Completed	1	94	23	7	2	2	1436	0.580661	14	31	3	2001	18	Currently married	26	Yes, school		10	No	IM	No	No		No	No step mother	No	No step father	No	No	Yes	Yes	Yes	No	No
606	1097	56	1	2	13	Rural	Type B	No	No	Married Female	28	8	2019	67	Completed	1	94	23	7	2	2	1436	0.580661	15	44	8	2001	18	Currently married	26	Yes, both school and madrasa	Madrasha	10	No	INX	No	No		No	No step mother	No	No step father	No	No	No	Yes	No	No	No
607	1097	108	8	2	13	Rural	Type B	No	Yes	Married Female	29	8	2019	33	Completed	1	94	23	7	2	2	1436	0.580661	10	55	3	2001	18	Currently married	33	Yes, school		10	Yes, school		No	No		No	No step mother	No	No step father	No	No	Yes	Yes	Yes	No	No
608	1098	22	4	2	15	Rural	Type A	Yes	Yes	Married Female	24	12	2019	139	Completed	1	89	48	2	2	2	1440	0.216097	10	27	8	2001	18	Currently married	32	Yes, school		9	No	IL	No	No		No	No step mother	No	No step father	No	No	Yes	Yes	Yes	No	No
609	1099	4	7	2	15	Rural	Type B	No	No	Married Female	18	12	2019	64	Completed	1	91	47	22	6	6	1440	0.216097	13	42	DK month	2002	17	Currently married	24	Yes, both school and madrasa	School	8	No	H	No	No		No	No step mother	No	No step father	No	No	No	Yes	Yes	No	No
610	1099	21	2	2	15	Rural	Type B	No	Yes	Married Female	19	12	2019	131	Completed	1	91	47	22	6	6	1440	0.216097	16	2	3	2000	19	Currently married	38	Yes, school		12	Yes, school		No	No		No	No step mother	No	No step father	No	No	Yes	No	No	No	No
611	1099	24	2	2	15	Rural	Type B	No	No	Married Female	18	12	2019	64	Completed	1	91	47	22	6	6	1440	0.216097	11	1	DK month	2000	19	Currently married	25	No					No	No		No	No step mother	No	No step father	No	No	Yes	Yes	No	No	No
612	1099	97	2	2	15	Rural	Type B	No	No	Married Female	19	12	2019	131	Completed	1	91	47	22	6	6	1440	0.216097	14	45	7	2001	18	Currently married	28	Yes, both school and madrasa	School	10	Yes, school		No	No		No	No step mother	No	No step father	No	No	No	No	No	No	No
613	1099	122	10	2	15	Rural	Type B	No	Yes	Married Female	19	12	2019	64	Completed	1	91	47	22	6	6	1440	0.216097	10	38	DK month	2001	18	Currently married	24	Yes, school		4	No	H	Yes , paid in cash		Outside home	No	No	No	No step father	No	No	Yes	No	No	No	No
614	1099	125	2	2	15	Rural	Type B	No	Yes	Married Female	19	12	2019	64	Completed	1	91	47	22	6	6	1440	0.216097	12	25	DK month	2000	19	Currently married	33	Yes, school		7	No	I	No	No		No	No step mother	No	No step father	No	No	Yes	No	No	No	No
615	1099	136	2	2	15	Rural	Type B	No	Yes	Married Female	20	12	2019	64	Completed	1	91	47	22	6	6	1440	0.216097	11	52	1	2004	15	Currently married	27	Yes, school		7	Yes, school		No	No		No	No step mother	No	No step father	No	No	Yes	Yes	No	No	No
616	1099	144	4	2	15	Rural	Type B	No	No	Married Female	20	12	2019	152	Completed	1	91	47	22	6	6	1440	0.216097	11	20	DK month	2004	15	Currently married	21	Yes, school		8	No	K	No	No		No	No step mother	No	No step father	No	No	Yes	No	Yes	No	No
617	1100	27	2	2	15	Rural	Type A	No	Yes	Married Female	13	12	2019	126	Completed	1	123	45	14	6	2	1440	0.216097	10	52	DK month	2000	19	Currently married	19	Yes, school		10	No	I	No	No		No	No step mother	No	No step father	No	No	Yes	No	Yes	No	No
618	1100	37	8	2	15	Rural	Type A	No	No	Married Female	13	12	2019	39	Completed	1	123	45	14	6	2	1440	0.216097	10	11	DK month	2003	16	Currently married	30	Yes, both school and madrasa	Madrasha	7	No	NX	No	No		No	No step mother	No	No step father	No	No	No	Yes	No	No	No
619	1100	53	9	2	15	Rural	Type A	No	No	Married Female	13	12	2019	39	Completed	1	123	45	14	6	2	1440	0.216097	15	3	7	2000	19	Currently married	28	Yes,madrasa		12	No	I	No	No		No	No step mother	No	No step father	No	No	No	Yes	Yes	No	No
620	1100	53	15	2	15	Rural	Type A	No	No	Married Female	13	12	2019	169	Completed	1	123	45	14	6	2	1440	0.216097	15	1	4	2003	16	Currently married	27	Yes,madrasa		7	No	I	No	No		No	No step mother	No	No step father	No	No	Yes	Yes	Yes	No	No
621	1100	58	5	2	15	Rural	Type A	No	No	Married Female	14	12	2019	169	Completed	1	123	45	14	6	2	1440	0.216097	13	10	3	2001	18	Currently married	36	Yes, both school and madrasa	Madrasha	8	No	IO	No	No		No	No step mother	No	No step father	No	No	Yes	Yes	Yes	No	No
622	1100	65	2	2	15	Rural	Type A	No	No	Married Female	13	12	2019	45	Completed	1	123	45	14	6	2	1440	0.216097	14	47	7	2000	19	Currently married	32	Yes, school		10	No	INO	No	No		No	No step mother	No	No step father	No	No	Yes	No	No	No	No
623	1100	78	6	2	15	Rural	Type A	No	Yes	Married Female	13	12	2019	169	Completed	1	123	45	14	6	2	1440	0.216097	12	4	2	2001	18	Currently married	30	Yes, both school and madrasa	School	9	No	I	No	No		No	No step mother	No	No step father	No	No	No	No	No	No	No
624	1100	127	2	2	15	Rural	Type A	No	Yes	Married Female	14	12	2019	126	Completed	1	123	45	14	6	2	1440	0.216097	14	57	DK month	2001	18	Currently married	28	Yes, school		9	No	I	No	No		No	No step mother	No	No step father	No	No	No	Yes	No	No	No
625	1100	131	2	2	15	Rural	Type A	No	No	Married Female	14	12	2019	127	Completed	1	123	45	14	6	2	1440	0.216097	14	15	2	2001	18	Currently married	30	Yes, both school and madrasa	School	8	No	IN	No	No		No	No step mother	No	No step father	No	No	Yes	No	No	No	No
626	1100	134	3	2	15	Rural	Type A	No	Yes	Married Female	14	12	2019	45	Completed	1	123	45	14	6	2	1440	0.216097	15	8	6	2001	18	Currently married	30	Yes, school		10	No	I	No	No		No	No step mother	No	No step father	No	No	Yes	No	No	No	No
627	1101	12	6	2	15	Rural	Type B	No	Yes	Married Female	11	12	2019	127	Completed	1	123	45	14	2	8	1440	0.216097	11	55	5	2001	18	Currently married	30	Yes, both school and madrasa	Madrasha	9	No	HI	No	No		No	No step mother	No	No step father	No	No	Yes	Yes	Yes	No	No
628	1101	22	5	2	15	Rural	Type B	No	Yes	Married Female	11	12	2019	169	Completed	1	123	45	14	2	8	1440	0.216097	12	50	3	2001	18	Currently married	29	Yes, school		12	Yes, school		No	No		No	No step mother	No	No step father	Yes	Yes	Yes	Yes	Yes	No	No
629	1101	37	2	2	15	Rural	Type B	No	Yes	Married Female	11	12	2019	126	Completed	1	123	45	14	2	8	1440	0.216097	11	9	DK month	2000	19	Currently married	25	Yes, school		9	No	I	No	No		No	No step mother	No	No step father	No	No	Yes	No	No	No	No
630	1101	82	2	2	15	Rural	Type B	No	Yes	Married Female	12	12	2019	126	Completed	1	123	45	14	2	8	1440	0.216097	11	54	DK month	2002	17	Currently married	22	Yes, school		8	No	I	No	No		No	No step mother	No	No step father	No	No	Yes	No	No	No	No
631	1101	98	4	2	15	Rural	Type B	No	Yes	Married Female	12	12	2019	39	Completed	1	123	45	14	2	8	1440	0.216097	10	55	4	2004	15	Currently married	23	Yes, school		5	No	D	No	No		No	No step mother	No	No step father	No	No	Yes	Yes	Yes	No	No
632	1101	100	2	2	15	Rural	Type B	No	No	Married Female	12	12	2019	39	Completed	1	123	45	14	2	8	1440	0.216097	11	56	DK month	2001	18	Currently married	20	Yes, school		1	No	K	No	No		No	No step mother	No	No step father	No	No	Yes	No	No	No	No
633	1102	24	7	2	15	Rural	Type A	Yes	No	Married Female	27	12	2019	55	Completed	1	89	48	2	5	7	1440	0.216097	12	28	7	2000	19	Currently married	32	Yes,madrasa		7	No	X	No	No		No	No step mother	No	No step father	No	No	Yes	Yes	Yes	No	No
634	1102	137	5	2	15	Rural	Type A	Yes	Yes	Married Female	29	12	2019	55	Completed	1	89	48	2	5	7	1440	0.216097	12	42	DK month	DK	17	Currently married	22	Yes,madrasa		1	Yes, school		No	No		No	No step mother	No	No step father	No	No	Yes	Yes	Yes	No	No
635	1103	24	4	2	15	Rural	Type B	No	No	Married Female	28	12	2019	126	Completed	1	123	45	14	5	6	1440	0.216097	15	59	DK month	DK	18	Currently married	28	Yes, school		9	No	DK	Yes , paid in cash		At home	No	No step mother	No	No step father	No	No	Yes	No	No	No	No
636	1103	40	9	2	15	Rural	Type B	No	No	Married Female	27	12	2019	45	Completed	1	123	45	14	5	6	1440	0.216097	13	51	DK month	DK	17	Currently married	20	Yes, school		3	No	HL	No	No		No	No step mother	No	No step father	No	No	Yes	Yes	Yes	No	No
637	1103	80	9	2	15	Rural	Type B	No	Yes	Married Female	28	12	2019	169	Completed	1	123	45	14	5	6	1440	0.216097	12	24	3	2002	17	Currently married	30	Yes, school		8	No	I	No	No		No	No step mother	No	No step father	No	No	Yes	Yes	Yes	No	No
638	1104	36	3	2	15	Rural	Type A	No	Yes	Married Female	14	12	2019	64	Completed	1	91	47	22	6	3	1440	0.216097	11	6	DK month	2000	19	Currently married	30	Yes, school		7	No	EH	No	No		No	No step mother	No	No step father	No	No	Yes	Yes	No	No	No
639	1104	87	2	2	15	Rural	Type A	No	Yes	Married Female	15	12	2019	152	Completed	1	91	47	22	6	3	1440	0.216097	12	31	5	2000	19	Currently married	32	Yes, both school and madrasa	Madrasha	10	No	I	No	No		No	No step mother	No	No step father	No	No	Yes	Yes	No	No	No
640	1105	3	1	2	15	Rural	Type B	No	Yes	Married Female	11	12	2019	152	Completed	1	91	47	22	2	10	1440	0.216097	13	51	DK month	2000	19	Currently married	29	Yes, school		6	No	I	No	No		No	No step mother	No	No step father	No	No	No	No	No	No	No
641	1105	11	2	2	15	Rural	Type B	No	Yes	Married Female	11	12	2019	152	Completed	1	91	47	22	2	10	1440	0.216097	15	35	DK month	2000	19	Currently married	30	Yes, school		7	No	I	No	No		No	No step mother	No	No step father	No	No	Yes	Yes	No	No	No
642	1105	37	2	2	15	Rural	Type B	No	No	Married Female	12	12	2019	131	Completed	1	91	47	22	2	10	1440	0.216097	9	30	5	2000	19	Currently married	27	Yes, both school and madrasa	School	10	Yes, school		No	No		No	No step mother	No	No step father	No	No	Yes	Yes	No	No	No
643	1105	42	5	2	15	Rural	Type B	No	No	Married Female	12	12	2019	64	Completed	1	91	47	22	2	10	1440	0.216097	11	6	DK month	2000	19	Currently married	25	Yes, school		6	No	EK	No	No		No	No step mother	No	No step father	No	No	Yes	No	Yes	No	No
644	1105	65	4	2	15	Rural	Type B	No	No	Married Female	11	12	2019	64	Completed	1	91	47	22	2	10	1440	0.216097	14	24	5	2001	18	Currently married	26	Yes, school		9	No	I	No	No		No	No step mother	No	No step father	No	No	Yes	Yes	Yes	No	No
645	1105	79	2	2	15	Rural	Type B	No	Yes	Married Female	12	12	2019	64	Completed	1	91	47	22	2	10	1440	0.216097	10	13	DK month	2000	19	Currently married	30	Yes, school		7	No	IL	No	No		No	No step mother	No	No step father	No	No	Yes	Yes	No	No	No
646	1105	120	8	2	15	Rural	Type B	No	No	Married Female	13	12	2019	152	Completed	1	91	47	22	2	10	1440	0.216097	12	20	6	2000	19	Currently married	26	Yes,madrasa		8	No	IK	No	No		No	No step mother	No	No step father	No	No	Yes	Yes	Yes	No	No
647	1105	140	2	2	15	Rural	Type B	No	Yes	Married Female	13	12	2019	131	Completed	1	91	47	22	2	10	1440	0.216097	12	10	DK month	2002	17	Currently married	28	Yes, school		7	No	K	No	No		No	No step mother	No	No step father	No	No	Yes	Yes	No	No	No
648	1105	145	2	2	15	Rural	Type B	No	Yes	Married Female	13	12	2019	131	Completed	1	91	47	22	2	10	1440	0.216097	13	0	5	2000	19	Currently married	28	Yes, school		7	No	I	No	No		No	No step mother	No	No step father	No	No	Yes	Yes	No	No	No
649	1105	153	7	2	15	Rural	Type B	No	No	Married Female	13	12	2019	152	Completed	1	91	47	22	2	10	1440	0.216097	10	40	DK month	2001	18	Currently married	25	Yes, school		7	No	H	No	No		No	No step mother	No	No step father	No	No	Yes	Yes	Yes	No	No
650	1106	12	5	2	15	Rural	Type A	Yes	Yes	Married Female	18	12	2019	126	Completed	1	123	45	14	3	2	1440	0.216097	11	24	9	2000	19	Currently married	29	Yes, school		10	No	I	No	No		No	No step mother	No	No step father	No	No	No	No	No	No	No
651	1106	64	3	2	15	Rural	Type A	Yes	No	Married Female	19	12	2019	169	Completed	1	123	45	14	3	2	1440	0.216097	14	12	8	2000	19	Currently married	30	Yes, both school and madrasa	School	10	No	I	No	No		No	No step mother	No	No step father	No	No	No	Yes	Yes	No	No
652	1106	64	6	2	15	Rural	Type A	Yes	No	Married Female	19	12	2019	169	Completed	1	123	45	14	3	2	1440	0.216097	9	28	1	2001	18	Currently married	26	Yes, school		10	No	IL	No	No		No	No step mother	No	No step father	No	No	Yes	Yes	Yes	No	No
653	1106	81	8	2	15	Rural	Type A	Yes	Yes	Married Female	19	12	2019	169	Completed	1	123	45	14	3	2	1440	0.216097	10	57	2	2000	19	Currently married	25	Yes, school		10	No	IN	No	No		No	No step mother	No	No step father	No	No	Yes	Yes	Yes	No	No
654	1107	48	2	2	15	Rural	Type B	No	Yes	Married Female	22	12	2019	127	Completed	1	123	45	14	5	5	1440	0.216097	7	30	DK month	DK	17	Currently married	28	Yes, school		9	No	IMX	No	No		No	No step mother	No	No step father	No	No	Yes	Yes	Yes	No	No
655	1107	78	4	2	15	Rural	Type B	No	Yes	Married Female	21	12	2019	126	Completed	1	123	45	14	5	5	1440	0.216097	14	22	DK month	DK	17	Currently married	40	Yes, school		7	No	I	No	No		No	No step mother	No	No step father	No	No	Yes	Yes	Yes	No	No
656	1107	90	2	2	15	Rural	Type B	No	No	Married Female	21	12	2019	45	Completed	1	123	45	14	5	5	1440	0.216097	13	52	10	2000	19	Currently married	29	Yes, school		7	No	HILM	No	No		No	No step mother	No	No step father	No	No	Yes	No	No	No	No
657	1107	103	4	2	15	Rural	Type B	No	Yes	Married Female	21	12	2019	45	Completed	1	123	45	14	5	5	1440	0.216097	16	3	3	2000	19	Currently married	28	Yes, school		8	No	IM	No	No		No	No step mother	No	No step father	No	No	Yes	Yes	Yes	No	No
658	1107	136	8	2	15	Rural	Type B	No	Yes	Married Female	22	12	2019	126	Completed	1	123	45	14	5	5	1440	0.216097	11	59	2	2001	18	Currently married	34	Yes, school		4	No	HI	No	No		No	No step mother	No	No step father	No	No	Yes	Yes	Yes	No	No
659	1107	147	6	2	15	Rural	Type B	No	Yes	Married Female	22	12	2019	169	Completed	1	123	45	14	5	5	1440	0.216097	9	47	DK month	DK	18	Currently married	25	No					No	No		No	No step mother	No	No step father	No	No	Yes	Yes	Yes	No	No
660	1108	44	4	2	15	Rural	Type A	No	Yes	Married Female	21	12	2019	64	Completed	1	91	47	22	5	10	1440	0.216097	12	34	DK month	2000	19	Currently married	25	Yes, both school and madrasa	Madrasha	9	No	IK	No	No		No	No step mother	No	No step father	No	No	Yes	Yes	Yes	No	No
661	1108	91	6	2	15	Rural	Type A	No	Yes	Married Female	22	12	2019	152	Completed	1	91	47	22	5	10	1440	0.216097	14	20	2	2002	17	Currently married	25	Yes, school		10	No	I	No	No		No	No step mother	No	No step father	No	No	Yes	Yes	Yes	No	No
662	1108	126	10	2	15	Rural	Type A	No	No	Married Female	23	12	2019	131	Completed	1	91	47	22	5	10	1440	0.216097	13	19	4	2002	17	Currently married	25	Yes, school		9	No	I	No	No		No	No step mother	No	No step father	No	No	Yes	Yes	No	No	No
663	1109	6	7	2	15	Rural	Type B	No	Yes	Married Female	24	12	2019	39	Completed	1	123	45	14	5	6	1440	0.216097	12	0	DK month	DK	17	Currently married	20	Yes, school		5	No	H	No	No		No	No step mother	No	No step father	No	No	Yes	Yes	Yes	No	No
664	1109	13	27	2	15	Rural	Type B	No	Yes	Married Female	24	12	2019	39	Completed	1	123	45	14	5	6	1440	0.216097	14	4	2	2002	17	Currently married	30	Yes, school		10	No	HI	No	No		No	No step mother	No	No step father	No	No	Yes	Yes	No	No	No
665	1109	18	4	2	15	Rural	Type B	No	Yes	Married Female	24	12	2019	39	Completed	1	123	45	14	5	6	1440	0.216097	15	11	5	2001	18	Currently married	27	Yes, school		10	Yes, school		Yes , paid in cash		Both home and outside	Yes		Yes		Yes	No	No	No	No	No	No
666	1109	22	4	2	15	Rural	Type B	No	Yes	Married Female	24	12	2019	127	Completed	1	123	45	14	5	6	1440	0.216097	11	5	10	2002	17	Currently married	25	Yes, both school and madrasa	School	9	No	HIM	No	No		No	No step mother	No	No step father	No	No	Yes	Yes	Yes	No	No
667	1109	98	3	2	15	Rural	Type B	No	Yes	Married Female	25	12	2019	169	Completed	1	123	45	14	5	6	1440	0.216097	11	17	1	2001	18	Currently married	35	Yes, school		9	No	I	No	No		No	No step mother	No	No step father	No	No	Yes	Yes	No	No	No
668	1110	22	3	2	22	Rural	Type A	Yes	Yes	Married Female	2	1	2020	58	Completed	1	89	48	2	2	6	1441	0.216097	15	20	2	2000	19	Currently married	28	Yes, both school and madrasa	Madrasha	10	No	I	No	No		No	No step mother	No	No step father	No	No	No	Yes	Yes	No	No
669	1110	27	4	2	22	Rural	Type A	Yes	Yes	Married Female	2	1	2020	58	Completed	1	89	48	2	2	6	1441	0.216097	11	50	DK month	2002	18	Currently married	26	Yes, school		9	No	I	No	No		No	No step mother	No	No step father	No	No	Yes	Yes	Yes	No	No
670	1110	106	3	2	22	Rural	Type A	Yes	No	Married Female	3	1	2020	55	Completed	1	89	48	2	2	6	1441	0.216097	12	12	1	2001	18	Currently married	25	Yes, school		12	Yes, school		No	No		Yes		Yes		No	No	No	No	No	Yes	No
671	1111	55	4	2	22	Rural	Type B	No	Yes	Married Female	30	12	2019	139	Completed	1	89	48	2	2	8	1440	0.216097	13	19	DK month	2003	16	Currently married	25	Yes,madrasa		7	No	I	No	No		No	No step mother	No	No step father	No	No	Yes	Yes	Yes	No	No
672	1111	57	5	2	22	Rural	Type B	No	No	Married Female	30	12	2019	55	Completed	1	89	48	2	2	8	1440	0.216097	13	50	DK month	2001	18	Currently married	22	Yes, school		5	No	K	No	No		Yes		Yes		Yes	No	No	No	No	No	No
673	1111	70	11	2	22	Rural	Type B	No	Yes	Married Female	30	12	2019	2	Completed	1	89	48	2	2	8	1440	0.216097	13	24	DK month	2003	16	Currently married	30	Yes, school		7	No	MN	No	No		No	No step mother	No	No step father	No	No	Yes	No	No	No	No
674	1111	71	4	2	22	Rural	Type B	No	Yes	Married Female	31	12	2019	139	Completed	1	89	48	2	2	8	1440	0.216097	15	29	2	2001	18	Currently married	23	Yes, school		8	No	IN	No	No		No	No step mother	No	No step father	No	No	Yes	Yes	Yes	No	No
675	1111	116	4	2	22	Rural	Type B	No	No	Married Female	31	12	2019	58	Completed	1	89	48	2	2	8	1440	0.216097	13	27	DK month	2003	16	Currently married	19	Yes, school		8	No	I	No	No		No	No step mother	No	No step father	No	No	Yes	Yes	Yes	No	No
676	1111	119	2	2	22	Rural	Type B	No	Yes	Married Female	31	12	2019	139	Completed	1	89	48	2	2	8	1440	0.216097	13	24	DK month	2000	19	Currently married	20	No					No	No		No	No step mother	No	No step father	No	No	Yes	No	No	No	No
677	1111	140	2	2	22	Rural	Type B	No	Yes	Married Female	31	12	2019	58	Completed	1	89	48	2	2	8	1440	0.216097	15	56	DK month	2004	15	Currently married	25	Yes,madrasa		5	No	L	No	No		No	No step mother	No	No step father	No	No	Yes	No	No	No	No
678	1111	143	4	2	22	Rural	Type B	No	No	Married Female	1	1	2020	139	Completed	1	89	48	2	2	8	1441	0.216097	13	6	2	2002	17	Currently married	20	Yes, school		10	No	I	No	No		No	No step mother	No	No step father	No	No	Yes	Yes	Yes	No	No
679	1111	148	6	2	22	Rural	Type B	No	No	Married Female	1	1	2020	58	Completed	1	89	48	2	2	8	1441	0.216097	12	1	10	2001	18	Currently married	30	Yes, school		9	No	IM	No	No		No	No step mother	No	No step father	No	No	Yes	Yes	Yes	No	No
680	1111	153	7	2	22	Rural	Type B	No	No	Married Female	1	1	2020	48	Completed	1	89	48	2	2	8	1441	0.216097	13	33	7	2001	18	Currently married	28	Yes,madrasa		5	No	I	No	No		No	No step mother	No	No step father	No	No	Yes	Yes	Yes	No	No
681	1111	159	6	2	22	Rural	Type B	No	No	Married Female	1	1	2020	139	Completed	1	89	48	2	2	8	1441	0.216097	11	30	DK month	2002	18	Currently married	20	Yes,madrasa		7	No	IO	No	No		No	No	No	No step father	No	No	Yes	Yes	Yes	No	No
682	1112	12	4	2	22	Rural	Type A	No	Yes	Married Female	21	12	2019	55	Completed	1	89	48	2	3	5	1440	0.216097	10	10	7	2000	19	Currently married	30	Yes, school		7	No	HI	No	No		No	No step mother	No	No step father	No	No	Yes	Yes	Yes	No	No
683	1112	19	2	2	22	Rural	Type A	No	Yes	Married Female	21	12	2019	139	Completed	1	89	48	2	3	5	1440	0.216097	13	47	DK month	2002	17	Currently married	25	Yes, school		7	No	IO	No	No		No	No step mother	No	No step father	No	No	Yes	No	No	No	No
684	1112	31	9	2	22	Rural	Type A	No	No	Married Female	21	12	2019	58	Completed	1	89	48	2	3	5	1440	0.216097	14	6	DK month	2000	19	Currently married	20	Yes, school		4	No	K	No	No		No	No step mother	No	No step father	No	No	Yes	Yes	Yes	No	No
685	1112	36	3	2	22	Rural	Type A	No	No	Married Female	23	12	2019	55	Not at home	3	89	48	2	3	5	1440
686	1112	67	2	2	22	Rural	Type A	No	Yes	Married Female	22	12	2019	139	Completed	1	89	48	2	3	5	1440	0.216097	16	18	DK month	2001	17	Currently married	22	Yes, school		6	Yes, school		No	No		No	No step mother	No	No step father	No	No	Yes	Yes	No	No	No
687	1112	92	2	2	22	Rural	Type A	No	Yes	Married Female	22	12	2019	55	Completed	1	89	48	2	3	5	1440	0.216097	16	1	1	2001	18	Currently married	27	Yes, school		7	No	HI	No	No		No	No step mother	No	No step father	No	No	Yes	No	No	No	No
688	1112	115	2	2	22	Rural	Type A	No	Yes	Married Female	22	12	2019	2	Completed	1	89	48	2	3	5	1440	0.216097	11	54	DK month	2004	15	Currently married	22	Yes, school		5	No	IK	No	No		No	No step mother	No	No step father	No	No	Yes	Yes	Yes	No	No
689	1112	116	7	2	22	Rural	Type A	No	No	Married Female	23	12	2019	55	Completed	1	89	48	2	3	5	1440	0.216097	14	15	9	2002	17	Currently married	25	Yes, school		7	No	M	No	No		No	No step mother	No	No step father	No	No	Yes	Yes	Yes	No	No
690	1112	124	9	2	22	Rural	Type A	No	Yes	Married Female	23	12	2019	55	Completed	1	89	48	2	3	5	1440	0.216097	11	9	2	2001	18	Currently married	26	Yes, school		8	No	HI	No	No		No	No	No	No step father	No	No	Yes	Yes	Yes	No	No
691	1112	131	4	2	22	Rural	Type A	No	Yes	Married Female	23	12	2019	2	Completed	1	89	48	2	3	5	1440	0.216097	9	45	8	2003	16	Currently married	27	Yes, school		6	No	MO	No	No		Yes		Yes		Yes	No	Yes	No	No	No	No
692	1112	145	3	2	22	Rural	Type A	No	Yes	Married Female	23	12	2019	2	Completed	1	89	48	2	3	5	1440	0.216097	11	26	DK month	DK	17	Divorced		Yes, school		1	No	A	No	No		Yes		Yes		No	No	No	No	No	No	No
693	1112	159	2	2	22	Rural	Type A	No	No	Married Female	23	12	2019	58	Completed	1	89	48	2	3	5	1440	0.216097	13	52	DK month	2000	19	Currently married	30	Yes, school		5	No	MO	No	No		No	No	No	No step father	No	No	Yes	Yes	No	No	No
694	1112	159	6	2	22	Rural	Type A	No	No	Married Female	23	12	2019	58	Completed	1	89	48	2	3	5	1440	0.216097	14	50	DK month	2001	18	Currently married	23	Yes, school		8	No	KMO	No	No		No	No step mother	No	No step father	No	No	Yes	Yes	No	No	No
695	1113	47	3	2	22	Rural	Type B	No	No	Married Female	6	1	2020	139	Completed	1	89	48	2	3	3	1441	0.216097	11	18	9	2003	16	Currently married	30	Yes,madrasa		3	No	I	No	No		No	No step mother	No	No step father	No	No	Yes	Yes	Yes	No	No
696	1113	51	8	2	22	Rural	Type B	No	No	Married Female	5	1	2020	55	Completed	1	89	48	2	3	3	1441	0.216097	14	53	4	2000	19	Currently married	24	Yes, school		12	No	IM	No	No		No	No step mother	No	No step father	No	No	Yes	Yes	Yes	No	No
697	1113	56	5	2	22	Rural	Type B	No	No	Married Female	5	1	2020	2	Completed	1	89	48	2	3	3	1441	0.216097	15	35	DK month	2001	19	Currently married	27	Yes, school		9	No	I	No	No		No	No step mother	No	No step father	No	No	Yes	Yes	No	No	No
698	1113	122	2	2	22	Rural	Type B	No	Yes	Married Female	7	1	2020	55	Completed	1	89	48	2	3	3	1441	0.216097	11	36	DK month	2001	19	Currently married	25	Yes,madrasa		4	No	M	No	No		No	No step mother	No	No step father	No	No	Yes	No	No	No	No
699	1113	141	2	2	22	Rural	Type B	No	No	Married Female	7	1	2020	139	Completed	1	89	48	2	3	3	1441	0.216097	12	23	DK month	2003	17	Currently married	20	Yes, school		3	No	IM	No	No		No	No	No	No step father	No	No	Yes	Yes	No	No	No
700	1113	144	2	2	22	Rural	Type B	No	Yes	Married Female	7	1	2020	58	Completed	1	89	48	2	3	3	1441	0.216097	9	50	DK month	2001	19	Currently married	24	Yes, school		3	No	K	No	No		No	No step mother	No	No step father	No	No	Yes	No	No	No	No
701	1114	48	5	2	30	Rural	Type A	Yes	No	Married Female	14	12	2019	141	Completed	1	140	9	20	6	7	1440	0.216097	13	1	9	2000	19	Currently married	28	Yes, school		10	No	L	No	No		No	No step mother	No	No step father	No	No	Yes	Yes	No	No	No
702	1114	100	3	2	30	Rural	Type A	Yes	Yes	Married Female	15	12	2019	141	Completed	1	140	9	20	6	7	1440	0.216097	11	40	12	2000	19	Currently married	28	Yes, school		10	No	I	No	No		No	No step mother	No	No step father	No	No	No	Yes	Yes	No	No
703	1114	127	6	2	30	Rural	Type A	Yes	Yes	Married Female	15	12	2019	54	Completed	1	140	9	20	6	7	1440	0.216097	10	51	6	2000	19	Currently married	32	Yes, school		12	No	N	No	No		No	No step mother	No	No step father	No	No	Yes	Yes	Yes	No	No
704	1116	98	9	2	30	Rural	Type A	No	No	Married Female	25	12	2019	54	Completed	1	140	9	20	6	1	1440	0.216097	11	45	DK month	2001	18	Currently married	28	Yes, school		7	No	L	No	No		No	No step mother	No	No step father	No	No	Yes	Yes	No	No	No
705	1116	109	3	2	30	Rural	Type A	No	No	Married Female	25	12	2019	83	Completed	1	140	9	20	6	1	1440	0.216097	11	1	3	2002	17	Currently married	26	Yes,madrasa		7	No	I	No	No		No	No step mother	No	No step father	No	No	Yes	Yes	No	No	No
706	1116	135	1	2	30	Rural	Type A	No	Yes	Married Female	26	12	2019	57	Completed	1	140	9	20	6	1	1440	0.216097	11	36	2	2002	17	Currently married	30	Yes, both school and madrasa	School	7	No	I	No	No		No	No step mother	No	No step father	No	No	No	Yes	No	No	No
707	1117	7	3	2	30	Rural	Type B	No	Yes	Married Female	27	12	2019	54	Completed	1	140	9	20	6	10	1440	0.216097	14	52	2	2003	16	Currently married	17	Yes, school		10	Yes, school		No	No		Yes		No	No step father	Yes	No	No	No	No	No	No
708	1117	76	4	2	30	Rural	Type B	No	Yes	Married Female	27	12	2019	141	Completed	1	140	9	20	6	10	1440	0.216097	11	10	5	2001	18	Currently married	32	Yes, school		7	No	IK	No	No		No	No step mother	No	No step father	No	No	Yes	Yes	Yes	No	No
709	1118	45	4	2	46	Rural	Type A	Yes	No	Married Female	5	1	2020	152	Completed	1	91	47	22	3	7	1441	0.216097	13	7	DK month	2001	18	Currently married	23	Yes, school		4	No	K	No	No		No	No step mother	No	No step father	No	No	Yes	Yes	Yes	No	No
710	1118	88	3	2	46	Rural	Type A	Yes	Yes	Married Female	6	1	2020	131	Completed	1	91	47	22	3	7	1441	0.216097	13	5	5	2001	18	Currently married	26	Yes, school		5	No	X	No	No		No	No step mother	No	No step father	No	No	Yes	Yes	No	No	No
711	1118	90	4	2	46	Rural	Type A	Yes	No	Married Female	6	1	2020	131	Completed	1	91	47	22	3	7	1441	0.216097	14	49	DK month	2003	16	Currently married	26	Yes, school		7	Yes, school		No	No		No	No step mother	No	No step father	No	No	Yes	Yes	No	No	No
712	1118	120	4	2	46	Rural	Type A	Yes	No	Married Female	6	1	2020	64	Completed	1	91	47	22	3	7	1441	0.216097	12	53	DK month	2001	18	Currently married	26	Yes, school		5	No	K	No	No		No	No step mother	No	No step father	No	No	Yes	Yes	Yes	No	No
713	1118	120	7	2	46	Rural	Type A	Yes	No	Married Female	6	1	2020	64	Completed	1	91	47	22	3	7	1441	0.216097	13	31	DK month	2000	19	Currently married	24	Yes, school		3	No	IN	No	No		No	No step mother	No	No step father	No	No	Yes	Yes	Yes	No	No
714	1119	32	6	2	51	Rural	Type B	No	Yes	Married Female	24	12	2019	63	Completed	1	92	143	9	3	2	1440	0.216097	16	37	5	2001	18	Currently married	23	Yes, school		8	No	IN	No	No		No	No step mother	No	No step father	No	No	Yes	No	No	No	No
715	1119	36	3	2	51	Rural	Type B	No	Yes	Married Female	24	12	2019	43	Completed	1	92	143	9	3	2	1440	0.216097	16	20	2	2000	19	Currently married	25	Yes, school		9	No	E	No	No		No	No step mother	No	No step father	No	No	No	Yes	Yes	No	No
716	1119	43	3	2	51	Rural	Type B	No	Yes	Married Female	24	12	2019	143	Completed	1	92	143	9	3	2	1440	0.216097	12	5	DK month	2000	19	Currently married	23	Yes, school		6	No	IN	No	No		No	No step mother	No	No step father	No	No	Yes	No	No	No	No
717	1119	53	4	2	51	Rural	Type B	No	Yes	Married Female	24	12	2019	144	Completed	1	92	143	9	3	2	1440	0.216097	11	57	3	2003	16	Currently married	27	Yes, school		10	No	I	No	No		No	No	No	No	No	No	Yes	Yes	Yes	No	No
718	1119	140	3	2	51	Rural	Type B	No	Yes	Married Female	25	12	2019	43	Completed	1	92	143	9	3	2	1440	0.216097	11	25	DK month	2000	19	Currently married	28	Yes,madrasa		8	No	I	No	No		No	No step mother	No	No step father	No	No	Yes	Yes	Yes	No	No
719	1120	10	2	2	51	Rural	Type A	No	Yes	Married Female	11	12	2019	144	Completed	1	92	143	9	3	7	1440	0.216097	14	0	3	2003	16	Currently married	22	Yes,madrasa		6	No	I	No	No		No	No	No	No	No	No	Yes	No	Yes	No	No
720	1120	36	4	2	51	Rural	Type A	No	Yes	Married Female	11	12	2019	78	Completed	1	92	143	9	3	7	1440	0.216097	13	50	3	2002	17	Currently married	21	Yes, school		8	No	IK	No	No		Yes		No	No step father	No	No	No	No	No	No	No
721	1120	89	7	2	51	Rural	Type A	No	Yes	Married Female	12	12	2019	63	Completed	1	92	143	9	3	7	1440	0.216097	10	36	1	2001	18	Currently married	32	Yes, school		10	Yes, school		No	No		No	No step mother	No	No step father	No	No	Yes	Yes	No	No	No
722	1120	133	2	2	51	Rural	Type A	No	Yes	Married Female	13	12	2019	43	Completed	1	92	143	9	3	7	1440	0.216097	10	5	DK month	2000	19	Currently married	22	Yes, school		3	No	H	No	No		No	Yes	No	No step father	No	No	Yes	No	No	No	No
723	1121	20	4	2	51	Rural	Type B	No	No	Married Female	14	12	2019	78	Completed	1	92	143	9	3	2	1440	0.216097	11	22	DK month	2001	18	Currently married	27	Yes, school		9	No	HI	No	No		No	No step mother	No	No step father	No	No	Yes	Yes	Yes	No	No
724	1121	25	3	2	51	Rural	Type B	No	No	Married Female	14	12	2019	78	Completed	1	92	143	9	3	2	1440	0.216097	12	36	1	2001	18	Currently married	27	Yes, school		4	No	HIK	No	No		No	No step mother	No	No step father	No	No	No	Yes	Yes	No	No
725	1121	75	2	2	51	Rural	Type B	No	Yes	Married Female	14	12	2019	43	Completed	1	92	143	9	3	2	1440	0.216097	13	51	DK month	2000	19	Currently married	28	Yes, school		12	Yes, school		No	No		No	No step mother	No	No step father	No	No	Yes	Yes	No	No	No
726	1121	82	2	2	51	Rural	Type B	No	Yes	Married Female	15	12	2019	43	Completed	1	92	143	9	3	2	1440	0.216097	10	19	12	2000	18	Currently married	25	Yes, school		8	No	IN	No	No		Yes		No	No step father	No	No	No	No	No	No	No
727	1121	132	8	2	51	Rural	Type B	No	Yes	Married Female	15	12	2019	78	Completed	1	92	143	9	3	2	1440	0.216097	11	21	DK month	2000	19	Currently married	26	Yes, school		4	No	IK	No	No		No	No step mother	No	No step father	No	No	Yes	Yes	Yes	No	No
728	1122	14	6	2	51	Rural	Type A	Yes	Yes	Married Female	18	12	2019	63	Completed	1	92	143	9	2	3	1440	0.216097	11	48	DK month	2002	17	Currently married	32	Yes, school		7	No	I	No	No		No	No step mother	No	No step father	No	No	No	Yes	No	No	No
729	1122	85	4	2	51	Rural	Type A	Yes	Yes	Married Female	19	12	2019	144	Completed	2	92	143	9	2	3	1440	0.216097	13	40	6	2003	16	Currently married	30	Yes, school		9	No	IN	No	No		No	No step mother	No	No step father	No	No	Yes	Yes	Yes	Yes	No
730	1122	85	5	2	51	Rural	Type A	Yes	Yes	Married Female	19	12	2019	144	Completed	2	92	143	9	2	3	1440	0.216097	12	40	1	2000	19	Currently married	35	Yes, school		11	No	I	No	No		No	Yes	No	Yes	No	No	No	Yes	Yes	No	No
731	1122	92	4	2	51	Rural	Type A	Yes	Yes	Married Female	18	12	2019	144	Completed	1	92	143	9	2	3	1440	0.216097	14	2	10	2002	17	Currently married	26	Yes, school		9	No	IK	No	No		No	No step mother	No	No step father	No	No	Yes	Yes	Yes	No	No
732	1122	96	6	2	51	Rural	Type A	Yes	Yes	Married Female	19	12	2019	144	Completed	1	92	143	9	2	3	1440	0.216097	10	42	1	2000	19	Currently married	30	Yes, school		9	No	EI	No	No		No	Yes	No	Yes	No	Yes	Yes	No	No	No	No
733	1122	119	7	2	51	Rural	Type A	Yes	No	Married Female	19	12	2019	43	Completed	1	92	143	9	2	3	1440	0.216097	12	8	DK month	2001	18	Currently married	30	Yes,madrasa		8	No	I	No	No		No	No step mother	No	No step father	No	No	Yes	Yes	No	No	No
734	1122	153	4	2	51	Rural	Type A	Yes	Yes	Married Female	19	12	2019	78	Completed	1	92	143	9	2	3	1440	0.216097	11	17	8	2000	19	Currently married	25	Yes, school		9	No	IO	No	No		No	No step mother	No	No step father	No	No	Yes	Yes	Yes	Yes	No
735	1123	1	7	2	75	Rural	Type B	No	Yes	Married Female	11	12	2019	167	Completed	1	94	23	11	3	2	1440	0.216097	13	41	3	2001	18	Currently married	25	Yes, school		10	No	HIN	No	No		No	No step mother	No	No step father	No	No	Yes	Yes	Yes	No	No
736	1123	9	2	2	75	Rural	Type B	No	No	Married Female	12	12	2019	23	Completed	1	94	23	11	3	2	1440	0.216097	15	55	1	2001	18	Currently married	25	Yes, school		9	No	H	No	No		No	No step mother	Yes		No	No	Yes	No	No	No	No
737	1123	20	5	2	75	Rural	Type B	No	No	Married Female	11	12	2019	72	Completed	1	94	23	11	3	2	1440	0.216097	13	45	8	2001	18	Currently married	28	Yes, both school and madrasa	School	10	Yes, school		No	No		Yes		Yes		Yes	No	No	No	No	No	No
738	1123	47	5	2	75	Rural	Type B	No	No	Married Female	13	12	2019	157	Refused	3	94	23	11	3	2	1440
739	1123	117	7	2	75	Rural	Type B	No	Yes	Married Female	12	12	2019	82	Completed	1	94	23	11	3	2	1440	0.216097	15	32	DK month	2003	16	Currently married	25	Yes, school		10	No	X	No	No		No	No step mother	No	No step father	No	No	Yes	Yes	No	No	No
740	1123	155	5	2	75	Rural	Type B	No	Yes	Married Female	13	12	2019	167	Completed	1	94	23	11	3	2	1440	0.216097	13	5	7	2000	19	Currently married	30	Yes, school		10	No	IO	No	No		Yes		Yes		Yes	No	No	No	No	No	No
741	1124	95	7	2	75	Rural	Type A	No	No	Married Female	19	12	2019	82	Completed	1	94	23	11	3	3	1440	0.216097	16	31	2	2000	19	Currently married	26	Yes, school		9	No	IX	No	No		No	No step mother	No	No step father	No	No	Yes	Yes	Yes	No	No
742	1124	95	10	2	75	Rural	Type A	No	No	Married Female	19	12	2019	82	Completed	1	94	23	11	3	3	1440	0.216097	15	37	6	2000	19	Currently married	24	Yes, school		10	Yes, school		No	Yes , paid in cash	At home	No	No step mother	No	No step father	No	No	Yes	Yes	Yes	Yes	No
743	1124	98	8	2	75	Rural	Type A	No	Yes	Married Female	19	12	2019	72	Completed	1	94	23	11	3	3	1440	0.216097	17	32	1	2003	16	Currently married	22	Yes, school		7	No	DHK	No	No		Yes		Yes		Yes	No	No	No	No	No	No
744	1124	105	7	2	75	Rural	Type A	No	Yes	Married Female	19	12	2019	167	Completed	1	94	23	11	3	3	1440	0.216097	16	21	1	2000	19	Currently married	25	Yes, school		9	No	IO	No	No		No	No step mother	No	No step father	No	No	Yes	Yes	Yes	No	No
745	1124	109	3	2	75	Rural	Type A	No	Yes	Married Female	19	12	2019	157	Completed	1	94	23	11	3	3	1440	0.216097	14	38	3	2000	19	Currently married	30	Yes, both school and madrasa	Madrasha	3	No	IK	No	No		No	No step mother	No	No step father	No	No	Yes	Yes	Yes	No	No
746	1124	112	4	2	75	Rural	Type A	No	No	Married Female	19	12	2019	157	Completed	1	94	23	11	3	3	1440	0.216097	15	32	7	2002	17	Currently married	25	Yes, both school and madrasa	School	7	No	I	No	No		No	No step mother	No	No step father	No	No	Yes	Yes	Yes	No	No
747	1124	124	5	2	75	Rural	Type A	No	No	Married Female	21	12	2019	167	Completed	1	94	23	11	3	3	1440	0.216097	12	5	2	2001	18	Currently married	36	Yes,madrasa		8	No	INX	No	No		No	No step mother	No	No step father	No	No	Yes	Yes	Yes	No	No
748	1124	126	6	2	75	Rural	Type A	No	Yes	Married Female	19	12	2019	167	Completed	1	94	23	11	3	3	1440	0.216097	13	2	DK month	2003	16	Currently married	30	Yes, school		6	No	IK	No	No		No	No step mother	No	No step father	No	No	No	Yes	No	No	No
749	1124	141	5	2	75	Rural	Type A	No	No	Married Female	19	12	2019	72	Completed	1	94	23	11	3	3	1440	0.216097	14	47	DK month	2003	16	Currently married	30	Yes,madrasa		9	No	HI	No	No		No	No step mother	No	No step father	No	No	Yes	Yes	No	No	No
750	1124	150	3	2	75	Rural	Type A	No	Yes	Married Female	19	12	2019	72	Completed	1	94	23	11	3	3	1440	0.216097	12	51	6	2004	15	Currently married	18	Yes, school		6	No	K	No	No		Yes		Yes		No	No	No	No	No	No	No
751	1124	158	2	2	75	Rural	Type A	No	No	Married Female	19	12	2019	23	Completed	1	94	23	11	3	3	1440	0.216097	13	3	3	2002	17	Currently married	25	Yes, school		5	No	IK	No	No		No	No step mother	No	No step father	No	No	No	Yes	Yes	No	No
752	1125	9	1	2	75	Rural	Type B	No	No	Married Female	2	1	2020	23	Completed	1	94	23	11	5	2	1441	0.216097	13	50	6	2000	19	Currently married	26	Yes, school		7	No	N	No	No		No	No step mother	No	No step father	No	No	No	No	No	No	No
753	1125	57	6	2	75	Rural	Type B	No	No	Married Female	2	1	2020	157	Completed	1	94	23	11	5	2	1441	0.216097	12	16	DK month	DK	18	Currently married	25	Yes, school		7	No	K	No	No		No	No step mother	No	No step father	No	No	Yes	Yes	Yes	No	No
754	1125	95	3	2	75	Rural	Type B	No	No	Married Female	3	1	2020	72	Completed	1	94	23	11	5	2	1441	0.216097	11	22	DK month	DK	17	Currently married	26	Yes, school		9	No	HK	No	No		No	No step mother	No	No step father	No	No	Yes	Yes	No	No	No
755	1125	100	13	2	75	Rural	Type B	No	No	Married Female	4	1	2020	72	Completed	2	94	23	11	5	2	1441	0.216097	10	57	2	2003	16	Currently married	28	Yes, school		8	No	I	No	No		No	No step mother	No	No step father	No	No	Yes	Yes	Yes	No	No
756	1125	127	5	2	75	Rural	Type B	No	No	Married Female	3	1	2020	167	Completed	1	94	23	11	5	2	1441	0.216097	12	0	DK month	DK	16	Currently married	26	Yes, school		7	No	IN	No	No		No	No step mother	No	No step father	No	No	Yes	Yes	Yes	No	No
757	1125	151	6	2	75	Rural	Type B	No	Yes	Married Female	3	1	2020	157	Completed	1	94	23	11	5	2	1441	0.216097	13	54	4	2003	16	Currently married	27	Yes, school		9	No	O	No	No		No	No step mother	No	No step father	No	No	Yes	Yes	No	No	No
758	1126	36	6	2	75	Rural	Type A	Yes	No	Married Female	11	1	2020	157	Completed	1	94	23	11	3	10	1441	0.216097	11	19	DK month	2004	15	Currently married	19	Yes,madrasa		7	No	I	No	No		No	No step mother	No	No step father	No	No	Yes	Yes	Yes	No	No
759	1126	52	4	2	75	Rural	Type A	Yes	No	Married Female	11	1	2020	157	Completed	1	94	23	11	3	10	1441	0.216097	14	41	DK month	2002	17	Currently married	22	Yes,madrasa		4	No	M	No	No		No	No step mother	No	No step father	No	No	No	Yes	Yes	No	No
760	1126	65	2	2	75	Rural	Type A	Yes	Yes	Married Female	11	1	2020	82	Completed	1	94	23	11	3	10	1441	0.216097	14	20	DK month	2001	18	Currently married	28	Yes, school		5	No	IMX	No	No		No	No step mother	No	No step father	No	No	No	Yes	Yes	No	No
761	1126	83	4	2	75	Rural	Type A	Yes	Yes	Married Female	11	1	2020	82	Completed	1	94	23	11	3	10	1441	0.216097	15	34	DK month	2001	18	Currently married	25	Yes, school		2	No	D	No	No		No	No step mother	No	No step father	No	No	Yes	Yes	Yes	No	No
762	1126	84	2	2	75	Rural	Type A	Yes	No	Married Female	12	1	2020	82	Completed	1	94	23	11	3	10	1441	0.216097	10	40	DK month	2000	19	Currently married	23	Yes, school		7	No	IN	No	No		No	No step mother	No	No step father	No	No	Yes	No	No	No	No
763	1126	86	6	2	75	Rural	Type A	Yes	Yes	Married Female	12	1	2020	82	Completed	1	94	23	11	3	10	1441	0.216097	12	19	11	2001	18	Currently married	28	Yes, school		7	No	H	No	No		No	No step mother	No	No step father	No	No	No	Yes	No	No	No
764	1126	89	4	2	75	Rural	Type A	Yes	No	Married Female	12	1	2020	157	Completed	1	94	23	11	3	10	1441	0.216097	11	35	DK month	2001	18	Currently married	26	Yes, school		2	No	H	No	No		No	No step mother	No	No step father	No	No	Yes	Yes	Yes	No	No
765	1126	97	3	2	75	Rural	Type A	Yes	Yes	Married Female	11	1	2020	72	Completed	1	94	23	11	3	10	1441	0.216097	13	41	4	2004	15	Currently married	26	Yes, both school and madrasa	School	7	No	IN	No	No		Yes		Yes		No	No	Yes	No	No	No	No
766	1126	129	2	2	75	Rural	Type A	Yes	Yes	Married Female	13	1	2020	157	Completed	1	94	23	11	3	10	1441	0.216097	12	35	DK month	2003	16	Currently married	30	Yes, school		0	No	X	No	No		No	No	No	No step father	Yes	No	Yes	No	No	No	No
767	1126	139	4	2	75	Rural	Type A	Yes	Yes	Married Female	13	1	2020	72	Completed	1	94	23	11	3	10	1441	0.216097	11	32	DK month	2000	19	Currently married	28	Yes, school		7	No	IN	No	No		No	No step mother	No	No step father	No	No	Yes	Yes	Yes	No	No
768	1126	142	8	2	75	Rural	Type A	Yes	Yes	Married Female	13	1	2020	167	Completed	1	94	23	11	3	10	1441	0.216097	13	10	DK month	2001	18	Currently married	21	Yes, school		3	No	K	No	No		No	No step mother	No	No step father	No	No	Yes	Yes	Yes	No	No
769	1126	153	5	2	75	Rural	Type A	Yes	No	Married Female	12	1	2020	157	Completed	1	94	23	11	3	10	1441	0.216097	15	44	DK month	2001	18	Currently married	25	Yes, school		7	No	I	No	No		No	No step mother	No	No step father	No	No	Yes	Yes	No	No	No
770	1126	158	6	2	75	Rural	Type A	Yes	Yes	Married Female	12	1	2020	72	Completed	1	94	23	11	3	10	1441	0.216097	12	11	DK month	2001	18	Currently married	25	Yes, school		5	No	DK	No	No		No	No step mother	No	No step father	No	No	Yes	Yes	Yes	No	No
771	1127	3	9	2	75	Rural	Type B	No	Yes	Married Female	27	12	2019	82	Completed	1	94	23	11	5	10	1440	0.216097	14	39	DK month	DK	19	Currently married	28	Yes, school		4	No	K	Yes , paid in cash		At home	No	No step mother	No	No step father	No	No	Yes	No	Yes	No	No
772	1127	14	7	2	75	Rural	Type B	No	Yes	Married Female	29	12	2019	82	Completed	2	94	23	11	5	10	1440	0.216097	13	11	DK month	DK	16	Currently married	21	Yes,madrasa		7	No	I	No	No		No	No step mother	No	No step father	No	No	Yes	Yes	Yes	No	No
773	1127	18	9	2	75	Rural	Type B	No	Yes	Married Female	29	12	2019	82	Completed	1	94	23	11	5	10	1440	0.216097	12	10	8	2003	16	Currently married	27	Yes, both school and madrasa	Madrasha	10	Yes,madrasa		No	No		No	No step mother	No	No step father	No	No	No	Yes	No	No	No
774	1127	26	9	2	75	Rural	Type B	No	Yes	Married Female	27	12	2019	82	Not at home	1	94	23	11	5	10	1440
775	1127	59	13	2	75	Rural	Type B	No	Yes	Married Female	27	12	2019	157	Completed	1	94	23	11	5	10	1440	0.216097	16	17	8	2000	19	Currently married	35	Yes, school		8	No	I	No	No		No	No step mother	No	No step father	No	No	Yes	Yes	Yes	No	No
776	1127	69	4	2	75	Rural	Type B	No	Yes	Married Female	28	12	2019	157	Completed	1	94	23	11	5	10	1440	0.216097	12	6	12	2001	18	Currently married	29	Yes, school		10	No	IN	No	No		No	No step mother	No	No step father	No	No	Yes	Yes	Yes	No	No
777	1127	87	8	2	75	Rural	Type B	No	No	Married Female	27	12	2019	72	Completed	1	94	23	11	5	10	1440	0.216097	14	12	DK month	DK	19	Currently married	28	Yes, school		9	No	HI	No	No		No	No step mother	No	No step father	No	No	Yes	Yes	Yes	No	No
778	1127	122	3	2	75	Rural	Type B	No	Yes	Married Female	28	12	2019	157	Completed	1	94	23	11	5	10	1440	0.216097	15	44	6	2000	19	Currently married	28	Yes, school		7	No	I	No	No		No	No step mother	No	No step father	No	No	No	Yes	Yes	No	No
779	1128	17	4	2	75	Rural	Type A	No	Yes	Married Female	24	12	2019	72	Completed	1	94	23	11	5	3	1440	0.216097	12	35	DK month	DK	19	Currently married	33	Yes, school		9	No	H	No	No		No	No step mother	No	No step father	No	No	No	Yes	Yes	No	No
780	1128	45	3	2	75	Rural	Type A	No	No	Married Female	24	12	2019	167	Completed	1	94	23	11	5	3	1440	0.216097	13	10	2	2001	18	Currently married	27	Yes, school		10	No	EI	No	No		No	No step mother	No	No step father	No	No	No	Yes	Yes	No	No
781	1128	57	9	2	75	Rural	Type A	No	Yes	Married Female	25	12	2019	82	Completed	1	94	23	11	5	3	1440	0.216097	10	39	8	2002	17	Currently married	29	Yes, school		7	No	IX	No	No		No	No step mother	No	No step father	No	No	No	Yes	Yes	No	No
782	1128	59	4	2	75	Rural	Type A	No	No	Married Female	24	12	2019	82	Completed	1	94	23	11	5	3	1440	0.216097	15	53	3	2002	17	Currently married	27	Yes,madrasa		10	No	IN	No	No		No	No step mother	No	No step father	No	No	Yes	Yes	Yes	No	No
783	1128	61	4	2	75	Rural	Type A	No	Yes	Married Female	24	12	2019	82	Completed	1	94	23	11	5	3	1440	0.216097	14	26	12	2000	19	Currently married	27	Yes, school		12	No	LMNO	No	No		No	No step mother	No	No step father	No	No	No	Yes	Yes	No	No
784	1128	77	4	2	75	Rural	Type A	No	Yes	Married Female	25	12	2019	157	Completed	1	94	23	11	5	3	1440	0.216097	13	11	1	2000	19	Separated		Yes, school		9	No	IK	No	No		Yes		Yes		Yes	No	No	No	No	No	No
785	1128	97	7	2	75	Rural	Type A	No	Yes	Married Female	25	12	2019	23	Completed	1	94	23	11	5	3	1440	0.216097	11	5	DK month	2001	18	Currently married	26	Yes, both school and madrasa	Madrasha	10	No	K	No	Yes , paid in cash	At home	No	No step mother	No	No step father	No	No	No	Yes	No	No	No
786	1128	118	1	2	75	Rural	Type A	No	No	Married Female	26	12	2019	157	Completed	1	94	23	11	5	3	1440	0.216097	12	45	1	2001	18	Currently married	31	Yes,madrasa		8	No	I	No	No		No	No step mother	No	No step father	No	No	No	No	No	No	No
787	1128	146	1	2	75	Rural	Type A	No	Yes	Married Female	26	12	2019	167	Completed	1	94	23	11	5	3	1440	0.216097	13	1	DK month	DK	19	Currently married	30	Yes,madrasa		8	No	IN	No	No		No	No step mother	No	No step father	No	No	No	No	Yes	No	No
788	1128	174	5	2	75	Rural	Type A	No	Yes	Married Female	26	12	2019	82	Completed	1	94	23	11	5	3	1440	0.216097	12	13	3	2002	17	Currently married	28	Yes,madrasa		10	No	I	No	No		No	No step mother	No	No step father	No	No	No	Yes	No	No	No
789	1128	176	1	2	75	Rural	Type A	No	Yes	Married Female	26	12	2019	82	Completed	1	94	23	11	5	3	1440	0.216097	13	14	DK month	2002	17	Currently married	25	Yes, school		8	No	INX	No	No		No	No step mother	No	No step father	No	No	No	Yes	No	No	No
790	1128	178	4	2	75	Rural	Type A	No	No	Married Female	26	12	2019	82	Completed	2	94	23	11	5	3	1440	0.216097	14	34	DK month	DK	18	Currently married	31	Yes, school		10	No	D	No	No		No	No step mother	No	No step father	No	No	No	Yes	No	No	No
791	1129	24	7	2	75	Rural	Type B	No	Yes	Married Female	6	1	2020	157	Completed	1	94	23	11	5	3	1441	0.216097	10	40	DK month	2001	18	Separated		Yes, both school and madrasa	Madrasha	6	No	H	No	No		Yes		No	No step father	No	No	No	No	No	No	No
792	1129	29	4	2	75	Rural	Type B	No	Yes	Married Female	5	1	2020	157	Completed	1	94	23	11	5	3	1441	0.216097	15	34	DK month	DK	18	Currently married	23	Yes, school		5	No	K	No	No		No	No step mother	No	No step father	No	No	Yes	Yes	No	No	No
793	1129	46	4	2	75	Rural	Type B	No	Yes	Married Female	6	1	2020	82	Completed	1	94	23	11	5	3	1441	0.216097	12	58	DK month	DK	18	Currently married	28	Yes,madrasa		6	No	IL	No	No		No	No step mother	No	No step father	No	No	Yes	Yes	Yes	No	No
794	1129	47	3	2	75	Rural	Type B	No	Yes	Married Female	5	1	2020	82	Completed	1	94	23	11	5	3	1441	0.216097	15	12	DK month	DK	15	Currently married	29	Yes,madrasa		8	No	I	No	No		No	No step mother	No	No step father	No	No	No	Yes	Yes	No	No
795	1129	47	6	2	75	Rural	Type B	No	Yes	Married Female	5	1	2020	82	Completed	1	94	23	11	5	3	1441	0.216097	15	57	DK month	DK	16	Currently married	25	Yes, school		7	No	I	No	No		No	No step mother	No	No step father	No	No	No	Yes	Yes	No	No
796	1129	59	13	2	75	Rural	Type B	No	No	Married Female	5	1	2020	167	Completed	1	94	23	11	5	3	1441	0.216097	14	50	1	2002	18	Currently married	27	Yes, school		10	Yes, school		No	No		No	No step mother	No	No step father	No	No	Yes	Yes	Yes	No	No
797	1129	79	9	2	75	Rural	Type B	No	Yes	Married Female	5	1	2020	72	Completed	1	94	23	11	5	3	1441	0.216097	14	16	6	2004	15	Currently married	20	Yes, school		9	No	HI	No	No		No	No step mother	No	No step father	No	No	Yes	Yes	Yes	No	No
798	1129	104	6	2	75	Rural	Type B	No	No	Married Female	7	1	2020	23	Completed	1	94	23	11	5	3	1441	0.216097	11	10	DK month	2001	18	Currently married	30	Yes, school		7	No	NOX	No	No		No	No step mother	No	No step father	No	No	No	Yes	Yes	No	No
799	1129	104	8	2	75	Rural	Type B	No	No	Married Female	7	1	2020	82	Completed	1	94	23	11	5	3	1441	0.216097	11	15	4	2003	16	Currently married	26	Yes, school		9	Yes, school		No	No		No	No step mother	No	No step father	No	No	No	Yes	Yes	No	No
800	1129	150	3	2	75	Rural	Type B	No	Yes	Married Female	6	1	2020	72	Completed	1	94	23	11	5	3	1441	0.216097	11	15	6	2003	16	Currently married	24	Yes, both school and madrasa	Madrasha	10	No	H	No	No		No	No step mother	No	No step father	No	No	No	Yes	Yes	No	No
801	1129	165	4	2	75	Rural	Type B	No	No	Married Female	6	1	2020	72	Completed	1	94	23	11	5	3	1441	0.216097	14	44	2	2002	17	Currently married	28	Yes, both school and madrasa	School	5	No	DK	No	No		No	No step mother	No	No step father	No	No	Yes	Yes	Yes	No	No
802	1130	7	8	2	75	Rural	Type A	Yes	Yes	Married Female	14	12	2019	82	Completed	1	94	23	11	3	2	1440	0.216097	12	49	3	2001	18	Currently married	26	Yes, school		10	Yes, school		No	No		No	No step mother	No	No step father	No	No	Yes	Yes	Yes	No	No
803	1130	7	10	2	75	Rural	Type A	Yes	Yes	Married Female	14	12	2019	82	Completed	1	94	23	11	3	2	1440	0.216097	11	59	DK month	2002	17	Currently married	30	Yes,madrasa		4	No	BD	No	No		No	No step mother	No	No step father	No	No	Yes	Yes	Yes	No	No
804	1130	19	2	2	75	Rural	Type A	Yes	Yes	Married Female	14	12	2019	23	Completed	1	94	23	11	3	2	1440	0.216097	12	9	6	2002	17	Currently married	22	Yes,madrasa		10	No	N	No	Yes , paid in cash	Outside home	No	No step mother	No	No step father	No	No	Yes	Yes	No	No	No
805	1130	29	4	2	75	Rural	Type A	Yes	Yes	Married Female	14	12	2019	72	Completed	1	94	23	11	3	2	1440	0.216097	12	24	DK month	2000	19	Currently married	32	Yes, school		7	No	HI	No	No		No	No step mother	No	No step father	No	No	Yes	Yes	Yes	No	No
806	1130	59	3	2	75	Rural	Type A	Yes	Yes	Married Female	17	12	2019	82	Completed	1	94	23	11	3	2	1440	0.216097	14	50	DK month	2003	16	Currently married	22	Yes, both school and madrasa	School	5	No	E	No	No		Yes		No	No step father	No	No	No	No	No	No	No
807	1130	72	4	2	75	Rural	Type A	Yes	Yes	Married Female	14	12	2019	157	Completed	1	94	23	11	3	2	1440	0.216097	14	9	DK month	2000	19	Currently married	23	Yes, both school and madrasa	School	4	No	K	Yes , paid in cash		At home	Yes		No	No step father	Yes	No	No	No	No	No	No
808	1130	87	16	2	75	Rural	Type A	Yes	Yes	Married Female	15	12	2019	82	Completed	1	94	23	11	3	2	1440	0.216097	12	57	DK month	2000	19	Currently married	24	Yes, school		5	No	DH	No	No		No	No step mother	No	No step father	No	No	Yes	Yes	Yes	No	No
809	1130	90	7	2	75	Rural	Type A	Yes	No	Married Female	15	12	2019	82	Completed	2	94	23	11	3	2	1440	0.216097	13	56	1	2002	17	Currently married	25	Yes, both school and madrasa	Madrasha	5	No	IM	No	No		No	No step mother	No	No step father	No	No	Yes	Yes	Yes	No	No
810	1130	105	2	2	75	Rural	Type A	Yes	Yes	Married Female	14	12	2019	157	Completed	1	94	23	11	3	2	1440	0.216097	15	49	12	2001	17	Currently married	28	Yes, both school and madrasa	Madrasha	10	Yes,madrasa		No	No		No	No step mother	No	No step father	No	No	Yes	Yes	Yes	No	No
811	1130	106	2	2	75	Rural	Type A	Yes	No	Married Female	15	12	2019	157	Completed	3	94	23	11	3	2	1440	0.216097	11	31	DK month	2001	18	Currently married	28	Yes, both school and madrasa	Madrasha	9	No	IN	No	No		No	No step mother	No	No step father	No	No	Yes	Yes	No	No	No
812	1130	124	10	2	75	Rural	Type A	Yes	Yes	Married Female	17	12	2019	167	Completed	2	94	23	11	3	2	1440	0.216097	11	40	DK month	2002	17	Currently married	22	Yes, school		7	No	BIN	No	No		No	No step mother	No	No step father	No	No	No	Yes	Yes	No	No
813	1130	129	3	2	75	Rural	Type A	Yes	No	Married Female	15	12	2019	167	Completed	1	94	23	11	3	2	1440	0.216097	15	20	9	2002	17	Currently married	24	Yes, school		5	No	K	No	No		No	No step mother	No	No step father	No	No	No	Yes	No	No	No
814	1130	134	3	2	75	Rural	Type A	Yes	No	Married Female	17	12	2019	82	Completed	3	94	23	11	3	2	1440	0.216097	13	14	DK month	2000	19	Currently married	22	Yes, school		4	No	I	No	No		No	No step mother	No	No step father	No	No	Yes	Yes	No	No	No
815	1130	134	9	2	75	Rural	Type A	Yes	No	Married Female	15	12	2019	82	Completed	1	94	23	11	3	2	1440	0.216097	17	27	DK month	2001	18	Currently married	45	No					No	No		No	No step mother	No	No step father	No	No	Yes	No	No	No	No
816	1130	158	4	2	75	Rural	Type A	Yes	Yes	Married Female	17	12	2019	157	Completed	1	94	23	11	3	2	1440	0.216097	12	14	DK month	2000	19	Currently married	27	Yes, school		7	No	I	No	No		No	No step mother	No	No step father	No	No	Yes	Yes	Yes	No	No
817	1131	96	4	2	84	Rural	Type B	No	Yes	Married Female	31	12	2019	152	Completed	1	91	47	22	2	2	1440	0.216097	15	25	10	2002	17	Currently married	23	Yes, school		8	No	I	No	No		No	No step mother	No	No step father	No	No	No	Yes	Yes	No	No
818	1131	147	2	2	84	Rural	Type B	No	Yes	Married Female	31	12	2019	64	Completed	1	91	47	22	2	2	1440	0.216097	13	36	10	2001	18	Currently married	30	Yes, school		10	No	I	No	No		No	No step mother	No	No step father	No	No	Yes	No	No	No	No
819	1132	7	2	2	19	Rural	Type A	No	Yes	Married Female	1	8	2019	37	Completed	1	113	35	0	2	5	1436	0.580661	11	6	11	2001	17	Currently married	26	Yes, school		8	No	IMX	Yes , paid in cash		At home	No	No step mother	No	No step father	No	No	No	Yes	Yes	No	No
820	1132	35	4	2	19	Rural	Type A	No	No	Married Female	1	8	2019	24	Completed	1	113	35	0	2	5	1436	0.580661	12	23	4	2002	17	Currently married	25	Yes, school		8	No	IN	No	No		No	No step mother	No	No step father	No	No	Yes	Yes	Yes	No	No
821	1132	35	7	2	19	Rural	Type A	No	No	Married Female	1	8	2019	24	Completed	1	113	35	0	2	5	1436	0.580661	13	14	DK month	2001	18	Currently married	21	Yes, school		10	No	N	No	No		No	No step mother	No	No step father	No	No	Yes	Yes	Yes	No	No
822	1132	54	5	2	19	Rural	Type A	No	No	Married Female	1	8	2019	78	Completed	1	113	35	0	2	5	1436	0.580661	13	5	2	2001	18	Currently married	25	Yes,madrasa		4	No	DK	No	No		No	No step mother	No	No step father	No	No	Yes	Yes	Yes	No	No
823	1132	63	9	2	19	Rural	Type A	No	No	Married Female	1	8	2019	37	Completed	1	113	35	0	2	5	1436	0.580661	15	43	DK month	2002	17	Currently married	30	Yes,madrasa		8	No	IX	No	No		No	No	No	No step father	No	No	No	Yes	Yes	No	No
824	1132	70	3	2	19	Rural	Type A	No	No	Married Female	1	8	2019	78	Completed	1	113	35	0	2	5	1436	0.580661	14	46	5	2001	18	Currently married	24	Yes, school		3	No	BILM	No	No		Yes		No	No step father	No	Yes	No	No	No	No	No
825	1132	84	3	2	19	Rural	Type A	No	Yes	Married Female	1	8	2019	24	Completed	1	113	35	0	2	5	1436	0.580661	16	18	11	1999	19	Currently married	27	Yes,madrasa		6	No	IMN	No	No		No	No step mother	No	No step father	No	No	No	Yes	Yes	No	No
826	1132	89	2	2	19	Rural	Type A	No	No	Married Female	2	8	2019	78	Completed	1	113	35	0	2	5	1436	0.580661	11	51	1	2004	15	Currently married	28	Yes, school		7	No	IM	No	No		No	No step mother	No	No step father	No	No	Yes	Yes	No	No	No
827	1132	99	6	2	19	Rural	Type A	No	No	Married Female	2	8	2019	24	Completed	1	113	35	0	2	5	1436	0.580661	11	51	1	2000	19	Currently married	25	Yes, school		10	No	IN	No	No		No	No step mother	No	No step father	No	No	No	Yes	No	No	No
828	1132	100	8	2	19	Rural	Type A	No	Yes	Married Female	1	8	2019	76	Completed	1	113	35	0	2	5	1436	0.580661	15	25	6	2000	19	Currently married	25	Yes, school		10	No	IN	No	Yes , paid in cash	At home	No	No step mother	No	No step father	No	No	Yes	Yes	Yes	No	No
829	1133	22	6	2	19	Rural	Type B	No	Yes	Married Female	4	8	2019	78	Completed	1	113	35	0	2	10	1436	0.580661	12	0	DK month	DK	18	Currently married	26	Yes, school		7	No	IN	No	No		No	No step mother	No	No step father	No	No	Yes	Yes	No	No	No
830	1133	54	2	2	19	Rural	Type B	No	No	Married Female	4	8	2019	24	Completed	1	113	35	0	2	10	1436	0.580661	12	33	4	2003	16	Currently married	22	Yes, school		8	No	IN	No	No		No	No step mother	No	No step father	No	No	Yes	Yes	Yes	No	No
831	1133	116	5	2	19	Rural	Type B	No	No	Married Female	4	8	2019	24	Completed	1	113	35	0	2	10	1436	0.580661	16	21	3	2001	18	Currently married	23	Yes, school		9	No	IO	No	No		No	No step mother	No	No step father	No	No	Yes	Yes	Yes	No	No
832	1134	64	3	2	19	Rural	Type A	Yes	Yes	Married Female	13	9	2019	21	Completed	1	98	15	6	5	3	1437	0.580661	13	55	8	2000	19	Currently married	37	Yes, school		7	No	I	No	No		No	No step mother	No	No step father	No	No	Yes	Yes	No	No	No
833	1134	101	3	2	19	Rural	Type A	Yes	No	Married Female	13	9	2019	15	Completed	1	98	15	6	5	3	1437	0.580661	16	40	DK month	DK	19	Currently married	30	Yes, both school and madrasa	Madrasha	6	No	IO	No	No		No	No step mother	No	No step father	No	No	No	Yes	Yes	No	No
834	1134	135	2	2	19	Rural	Type A	Yes	No	Married Female	13	9	2019	21	Completed	1	98	15	6	5	3	1437	0.580661	15	30	5	2001	18	Currently married	30	Yes, school		8	No	I	No	No		No	No step mother	No	No step father	No	No	No	Yes	No	No	No
835	1134	141	3	2	19	Rural	Type A	Yes	No	Married Female	13	9	2019	73	Completed	1	98	15	6	5	3	1437	0.580661	13	8	10	1999	19	Currently married	28	Yes, school		9	No	I	No	No		No	No step mother	No	No step father	No	No	No	Yes	Yes	No	No
836	1134	155	6	2	19	Rural	Type A	Yes	Yes	Married Female	13	9	2019	73	Completed	1	98	15	6	5	3	1437	0.580661	13	22	7	2003	16	Currently married	27	Yes, both school and madrasa	Madrasha	9	No	IN	No	No		No	No step mother	No	No step father	No	No	No	Yes	Yes	No	No
837	1134	175	3	2	19	Rural	Type A	Yes	No	Married Female	14	9	2019	73	Completed	1	98	15	6	5	3	1437	0.580661	10	27	12	2003	15	Currently married	22	Yes,madrasa		9	No	L	No	No		No	No step mother	No	No step father	No	No	No	Yes	Yes	No	No
838	1134	226	3	2	19	Rural	Type A	Yes	No	Married Female	14	9	2019	73	Completed	1	98	15	6	5	3	1437	0.580661	12	29	6	2002	17	Separated		Yes, both school and madrasa	Madrasha	9	No	HI	No	No		Yes		Yes		No	No	No	No	No	No	No
839	1134	243	11	2	19	Rural	Type A	Yes	No	Married Female	14	9	2019	73	Completed	1	98	15	6	5	3	1437	0.580661	13	43	DK month	DK	18	Currently married	27	Yes, school		9	No	I	No	No		No	No step mother	No	No step father	No	No	Yes	Yes	No	No	No
840	1134	249	7	2	19	Rural	Type A	Yes	No	Married Female	14	9	2019	21	Completed	1	98	15	6	5	3	1437	0.580661	12	45	2	2001	18	Currently married	28	Yes, school		10	No	I	No	No		No	No step mother	No	No step father	No	No	No	Yes	Yes	No	No
841	1134	258	3	2	19	Rural	Type A	Yes	Yes	Married Female	14	9	2019	20	Completed	1	98	15	6	5	3	1437	0.580661	12	28	11	1999	19	Currently married	30	Yes, school		9	No	IMO	No	No		No	No step mother	No	No step father	No	No	No	Yes	Yes	No	No
842	1135	10	3	2	19	Rural	Type B	No	No	Married Female	25	7	2019	54	Completed	1	108	9	15	1	7	1435	0.580661	11	2	11	2001	17	Currently married	28	Yes, both school and madrasa	Madrasha	8	No	HIX	No	No		No	No step mother	No	No step father	No	No	Yes	No	Yes	No	No
843	1135	16	4	2	19	Rural	Type B	No	No	Married Female	25	7	2019	62	Completed	1	108	9	15	1	7	1435	0.580661	12	31	4	2001	18	Currently married	23	Yes,madrasa		7	No	I	No	No		No	No step mother	No	No step father	No	No	Yes	Yes	Yes	No	No
844	1135	35	4	2	19	Rural	Type B	No	Yes	Married Female	25	7	2019	62	Completed	1	108	9	15	1	7	1435	0.580661	15	50	DK month	DK	19	Currently married	24	Yes,madrasa		9	No	I	No	No		No	No step mother	No	No step father	No	No	Yes	Yes	Yes	No	No
845	1135	74	8	2	19	Rural	Type B	No	No	Married Female	25	7	2019	67	Completed	1	108	9	15	1	7	1435	0.580661	12	35	3	2002	17	Currently married	23	Yes, school		7	No	I	No	No		No	No step mother	No	No step father	No	No	Yes	Yes	Yes	No	No
846	1135	122	4	2	19	Rural	Type B	No	No	Married Female	26	7	2019	60	Completed	1	108	9	15	1	7	1435	0.580661	11	9	10	2001	17	Currently married	22	Yes, school		7	No	EI	No	No		No	No step mother	No	No step father	No	No	Yes	Yes	Yes	No	No
847	1135	169	5	2	19	Rural	Type B	No	No	Married Female	26	7	2019	67	Completed	1	108	9	15	1	7	1435	0.580661	18	19	DK month	2001	18	Currently married	29	Yes, school		5	No	I	Yes , paid in cash		At home	No	No step mother	No	No step father	No	No	Yes	No	Yes	No	No
848	1136	66	4	2	19	Rural	Type A	No	No	Married Female	28	7	2019	60	Completed	1	108	9	15	3	3	1435	0.580661	15	2	DK month	2000	19	Currently married	22	Yes, school		4	No	BIM	No	No		No	No step mother	No	No step father	No	No	Yes	Yes	Yes	No	No
849	1136	79	2	2	19	Rural	Type A	No	Yes	Married Female	28	7	2019	54	Completed	1	108	9	15	3	3	1435	0.580661	14	35	DK month	2000	19	Currently married	25	Yes, school		9	No	INO	No	No		No	No step mother	No	No step father	No	No	Yes	No	No	No	No
850	1136	88	2	2	19	Rural	Type A	No	No	Married Female	28	7	2019	54	Completed	1	108	9	15	3	3	1435	0.580661	12	35	5	2000	19	Currently married	30	Yes,madrasa		10	No	MN	No	No		No	No step mother	No	No step father	No	No	Yes	Yes	Yes	No	No
851	1136	120	4	2	19	Rural	Type A	No	Yes	Married Female	29	7	2019	67	Completed	1	108	9	15	3	3	1435	0.580661	15	2	9	2000	18	Currently married	23	Yes,madrasa		9	No	I	No	No		No	No step mother	No	No step father	No	No	Yes	Yes	Yes	Yes	No
852	1136	135	2	2	19	Rural	Type A	No	Yes	Married Female	29	7	2019	67	Completed	1	108	9	15	3	3	1435	0.580661	11	22	1	2000	19	Currently married	32	Yes, school		4	No	I	Yes , paid in cash		Outside home	No	No step mother	No	No step father	No	No	Yes	No	No	No	No
853	1136	176	2	2	19	Rural	Type A	No	Yes	Married Female	29	7	2019	67	Completed	1	108	9	15	3	3	1435	0.580661	10	8	6	2001	18	Currently married	17	Yes, school		3	No	IK	No	No		No	No	No	No step father	No	No	Yes	No	No	No	No
854	1137	4	5	2	19	Rural	Type B	No	Yes	Married Female	30	7	2019	60	Completed	1	108	9	15	3	6	1435	0.580661	10	12	7	2000	19	Currently married	26	Yes, both school and madrasa	School	7	No	DI	No	No		No	No step mother	No	No step father	No	No	No	Yes	Yes	No	No
855	1137	11	4	2	19	Rural	Type B	No	Yes	Married Female	31	7	2019	60	Completed	1	108	9	15	3	6	1435	0.580661	16	28	12	2000	18	Currently married	29	Yes, school		11	Yes, school		No	No		Yes		Yes		No	No	No	No	No	No	No
856	1137	11	5	2	19	Rural	Type B	No	Yes	Married Female	31	7	2019	60	Completed	1	108	9	15	3	6	1435	0.580661	16	2	4	2001	18	Currently married	34	Yes, school		10	No	IO	No	No		No	No step mother	No	No step father	No	No	No	Yes	Yes	No	No
857	1137	14	6	2	19	Rural	Type B	No	Yes	Married Female	30	7	2019	54	Completed	1	108	9	15	3	6	1435	0.580661	12	50	2	2000	19	Currently married	26	Yes,madrasa		7	No	HI	No	No		Yes		Yes		No	Yes	No	No	No	No	No
858	1137	16	5	2	19	Rural	Type B	No	No	Married Female	30	7	2019	62	Completed	1	108	9	15	3	6	1435	0.580661	10	53	7	2000	19	Currently married	29	Yes, school		11	Yes, school		No	No		No	No step mother	No	No step father	No	No	Yes	Yes	No	No	No
859	1137	78	4	2	19	Rural	Type B	No	Yes	Married Female	30	7	2019	67	Completed	1	108	9	15	3	6	1435	0.580661	15	11	1	2003	16	Currently married	18	Yes, school		9	No	IM	No	Yes , paid in cash	At home	No	No step mother	No	No step father	No	No	Yes	Yes	Yes	No	No
860	1137	85	2	2	19	Rural	Type B	No	Yes	Married Female	31	7	2019	60	Completed	1	108	9	15	3	6	1435	0.580661	14	30	DK month	2000	19	Currently married	23	Yes, school		5	No	IK	No	No		No	No step mother	No	No step father	No	No	Yes	No	No	No	No
861	1137	96	3	2	19	Rural	Type B	No	No	Married Female	30	7	2019	60	Completed	1	108	9	15	3	6	1435	0.580661	17	5	DK month	2001	18	Currently married	22	Yes, school		8	No	BIK	No	No		No	No step mother	No	No step father	No	No	Yes	No	Yes	No	No
862	1137	130	2	2	19	Rural	Type B	No	No	Married Female	31	7	2019	60	Completed	1	108	9	15	3	6	1435	0.580661	11	42	11	2000	18	Currently married	40	Yes, school		8	No	DIKN	No	No		No	No step mother	No	No step father	No	No	Yes	No	No	No	No
863	1137	143	2	2	19	Rural	Type B	No	No	Married Female	31	7	2019	67	Completed	1	108	9	15	3	6	1435	0.580661	13	11	11	2000	18	Currently married	26	Yes, school		12	Yes, school		No	No		No	No step mother	No	No step father	No	No	Yes	Yes	Yes	No	No
864	1138	10	2	2	19	Rural	Type A	Yes	Yes	Married Female	17	9	2019	21	Completed	1	98	15	6	5	2	1437	0.580661	9	45	DK month	2000	19	Currently married	27	Yes, school		5	No	IX	No	No		No	No step mother	No	No step father	No	No	Yes	No	No	No	No
865	1138	85	2	2	19	Rural	Type A	Yes	No	Married Female	17	9	2019	75	Completed	1	98	15	6	5	2	1437	0.580661	11	30	2	2001	18	Currently married	30	Yes, school		12	Yes, school		No	No		Yes		No	No step father	No	No	No	No	No	No	No
866	1138	93	2	2	19	Rural	Type A	Yes	No	Married Female	17	9	2019	75	Completed	1	98	15	6	5	2	1437	0.580661	12	25	DK month	DK	18	Currently married	22	No					No	No		No	No step mother	No	No step father	No	No	Yes	Yes	No	No	No
867	1138	119	6	2	19	Rural	Type A	Yes	Yes	Married Female	17	9	2019	73	Completed	1	98	15	6	5	2	1437	0.580661	11	42	9	2000	18	Currently married	22	Yes, school		7	No	IN	No	No		No	No step mother	No	No step father	No	No	Yes	Yes	Yes	No	No
868	1138	143	7	2	19	Rural	Type A	Yes	Yes	Married Female	18	9	2019	73	Completed	1	98	15	6	5	2	1437	0.580661	11	40	5	2001	18	Currently married	20	Yes, school		10	No	X	No	No		No	No step mother	No	No step father	No	No	Yes	Yes	Yes	No	No
869	1138	174	6	2	19	Rural	Type A	Yes	No	Married Female	18	9	2019	75	Completed	1	98	15	6	5	2	1437	0.580661	12	7	12	2001	17	Currently married	26	Yes, school		10	No	I	No	No		No	No step mother	No	No step father	No	No	Yes	Yes	Yes	No	No
870	1138	192	7	2	19	Rural	Type A	Yes	Yes	Married Female	18	9	2019	21	Completed	1	98	15	6	5	2	1437	0.580661	10	50	DK month	2001	18	Currently married	22	Yes, school		9	No	I	No	No		No	No step mother	No	No step father	No	No	Yes	Yes	Yes	No	No
871	1139	17	3	2	19	Rural	Type B	No	No	Married Female	28	7	2019	78	Completed	1	113	35	0	2	2	1435	0.580661	13	50	10	2003	15	Currently married	25	Yes, both school and madrasa	Madrasha	9	No	I	No	No		No	No step mother	No	No step father	No	No	No	No	No	Yes	Yes
872	1139	39	2	2	19	Rural	Type B	No	No	Married Female	28	7	2019	78	Completed	1	113	35	0	2	2	1435	0.580661	16	0	5	2003	16	Currently married	25	No					No	No		Yes		No	No step father	No	No	Yes	No	No	No	No
873	1139	89	5	2	19	Rural	Type B	No	Yes	Married Female	28	7	2019	78	Completed	1	113	35	0	2	2	1435	0.580661	13	0	2	2004	15	Currently married	18	Yes, school		4	No	I	No	No		No	No step mother	No	No step father	No	No	Yes	Yes	Yes	No	No
874	1139	114	2	2	19	Rural	Type B	No	Yes	Married Female	28	7	2019	37	Completed	1	113	35	0	2	2	1435	0.580661	11	40	4	2002	17	Currently married	25	Yes, school		8	No	ABL	No	No		No	No step mother	No	No step father	No	No	No	Yes	No	No	No
875	1139	116	2	2	19	Rural	Type B	No	No	Married Female	28	7	2019	37	Completed	1	113	35	0	2	2	1435	0.580661	13	17	3	2002	17	Currently married	24	Yes, school		5	No	AIN	No	No		No	No step mother	No	No step father	No	No	Yes	Yes	No	No	No
876	1139	142	4	2	19	Rural	Type B	No	No	Married Female	29	7	2019	24	Completed	1	113	35	0	2	2	1435	0.580661	10	14	12	2000	18	Currently married	30	Yes, both school and madrasa	Madrasha	8	No	N	No	No		Yes		Yes		No	No	No	No	No	No	No
877	1140	21	3	2	19	Rural	Type A	No	No	Married Female	30	7	2019	78	Completed	1	113	35	0	1	7	1435	0.580661	10	55	10	2001	17	Currently married	25	Yes, school		9	No	I	No	No		No	No step mother	No	No step father	No	No	No	Yes	Yes	No	No
878	1140	32	2	2	19	Rural	Type A	No	No	Married Female	31	7	2019	78	Completed	2	113	35	0	1	7	1435	0.580661	10	55	5	2001	18	Currently married	23	Yes, school		5	No	HIMO	No	No		No	No step mother	No	No step father	No	No	Yes	No	No	No	Yes
879	1140	38	5	2	19	Rural	Type A	No	Yes	Married Female	30	7	2019	76	Completed	1	113	35	0	1	7	1435	0.580661	12	32	5	2000	19	Currently married	32	Yes, school		7	No	HIK	No	No		No	No step mother	No	No step father	No	No	Yes	No	No	No	No
880	1140	49	4	2	19	Rural	Type A	No	Yes	Married Female	30	7	2019	24	Completed	1	113	35	0	1	7	1435	0.580661	13	28	DK month	2000	19	Currently married	38	Yes, school		9	No	HIO	No	No		No	No step mother	No	No step father	No	No	Yes	Yes	Yes	No	No
881	1140	64	3	2	19	Rural	Type A	No	Yes	Married Female	30	7	2019	24	Completed	1	113	35	0	1	7	1435	0.580661	16	14	4	2002	17	Currently married	28	Yes,madrasa		7	No	IMO	No	No		No	No step mother	No	No step father	No	No	Yes	Yes	Yes	No	No
882	1140	68	3	2	19	Rural	Type A	No	Yes	Married Female	30	7	2019	76	Completed	1	113	35	0	1	7	1435	0.580661	14	21	9	2000	18	Currently married	21	Yes, school		6	No	I	No	No		No	No step mother	No	No step father	No	No	Yes	No	No	No	No
883	1140	95	2	2	19	Rural	Type A	No	No	Married Female	31	7	2019	76	Completed	1	113	35	0	1	7	1435	0.580661	13	3	1	2000	19	Currently married	28	Yes, school		8	No	I	No	No		No	No step mother	No	No step father	No	No	Yes	Yes	No	No	No
884	1140	95	5	2	19	Rural	Type A	No	No	Married Female	31	7	2019	76	Completed	1	113	35	0	1	7	1435	0.580661	12	30	DK month	2000	19	Currently married	23	Yes, school		2	No	IK	No	No		No	No step mother	No	No step father	No	No	Yes	Yes	No	No	No
885	1140	107	4	2	19	Rural	Type A	No	Yes	Married Female	31	7	2019	24	Completed	1	113	35	0	1	7	1435	0.580661	13	22	DK month	2003	16	Currently married	20	Yes, both school and madrasa	School	6	No	HI	No	No		No	No step mother	No	No step father	No	No	Yes	Yes	Yes	No	No
886	1140	119	15	2	19	Rural	Type A	No	Yes	Married Female	31	7	2019	76	Completed	1	113	35	0	1	7	1435	0.580661	11	56	4	2000	19	Currently married	21	Yes, school		8	No	HI	No	No		No	No step mother	No	No step father	No	No	Yes	No	No	No	No
887	1141	35	2	2	19	Rural	Type B	No	No	Married Female	27	12	2019	157	Completed	1	88	155	8	3	7	1440	0.580661	10	35	3	2002	17	Currently married	23	Yes, school		7	No	I	No	No		No	No step mother	No	No step father	No	No	Yes	No	No	No	No
888	1141	42	4	2	19	Rural	Type B	No	Yes	Married Female	25	12	2019	24	Completed	1	88	155	8	3	7	1440	0.580661	11	2	3	2004	15	Currently married	30	Yes,madrasa		8	No	HIK	No	No		Yes		Yes		Yes	No	No	No	No	No	No
889	1141	66	5	2	19	Rural	Type B	No	Yes	Married Female	26	12	2019	157	Completed	1	88	155	8	3	7	1440	0.580661	12	35	11	2000	19	Currently married	30	Yes,madrasa		9	No	N	No	No		No	No step mother	No	No step father	No	No	Yes	Yes	Yes	No	No
890	1141	134	7	2	19	Rural	Type B	No	No	Married Female	26	12	2019	157	Completed	1	88	155	8	3	7	1440	0.580661	11	0	3	2002	17	Currently married	30	Yes, school		9	Yes, school		No	No		No	No step mother	No	No step father	No	No	Yes	Yes	Yes	No	No
891	1141	164	3	2	19	Rural	Type B	No	No	Married Female	27	12	2019	26	Completed	1	88	155	8	3	7	1440	0.580661	11	47	1	2003	16	Currently married	30	Yes,madrasa		8	No	NX	No	No		No	No step mother	No	No step father	No	No	No	Yes	Yes	No	No
892	1141	176	2	2	19	Rural	Type B	No	No	Married Female	27	12	2019	157	Completed	1	88	155	8	3	7	1440	0.580661	16	0	3	2000	19	Currently married	32	Yes,madrasa		9	No	N	No	No		No	No step mother	No	No step father	No	No	Yes	No	No	No	No
893	1142	33	12	2	19	Rural	Type A	Yes	No	Married Female	25	8	2019	24	Completed	1	113	35	3	2	7	1436	0.580661	10	22	DK month	DK	18	Currently married	30	Yes, school		8	No	MO	No	No		No	No step mother	No	No step father	No	No	Yes	Yes	Yes	No	No
894	1142	41	4	2	19	Rural	Type A	Yes	Yes	Married Female	25	8	2019	24	Completed	1	113	35	3	2	7	1436	0.580661	11	35	8	2001	18	Currently married	24	Yes,madrasa		10	Yes,madrasa		No	No		No	No step mother	No	No step father	No	No	Yes	Yes	Yes	No	No
895	1142	46	5	2	19	Rural	Type A	Yes	No	Married Female	25	8	2019	24	Completed	2	113	35	3	2	7	1436	0.580661	16	48	7	2003	16	Currently married	27	Yes,madrasa		8	Yes,madrasa		No	No		Yes		Yes		No	No	No	No	No	No	No
896	1142	83	8	2	19	Rural	Type A	Yes	No	Married Female	25	8	2019	76	Completed	1	113	35	3	2	7	1436	0.580661	13	18	6	2000	19	Currently married	30	Yes, school		10	No	IMO	No	No		No	No step mother	No	No step father	No	No	No	Yes	Yes	No	No
897	1142	100	13	2	19	Rural	Type A	Yes	No	Married Female	26	8	2019	24	Completed	1	113	35	3	2	7	1436	0.580661	13	16	6	2000	19	Currently married	23	Yes, school		10	No	H	Yes , paid in cash		At home	No	No step mother	No	No step father	No	No	Yes	Yes	Yes	No	No
898	1142	115	3	2	19	Rural	Type A	Yes	Yes	Married Female	25	8	2019	37	Completed	1	113	35	3	2	7	1436	0.580661	15	0	11	2002	16	Currently married	24	Yes, school		8	No	AIO	No	No		No	No step mother	No	No step father	No	No	Yes	Yes	Yes	No	No
899	1142	134	3	2	19	Rural	Type A	Yes	No	Married Female	26	8	2019	76	Completed	1	113	35	3	2	7	1436	0.580661	13	35	1	2001	18	Currently married	30	Yes, school		10	No	HI	No	No		No	No step mother	No	No step father	No	No	No	Yes	Yes	No	No
900	1142	139	2	2	19	Rural	Type A	Yes	Yes	Married Female	26	8	2019	78	Completed	1	113	35	3	2	7	1436	0.580661	13	37	5	2000	19	Currently married	30	Yes, school		10	No	IN	No	No		No	No step mother	No	No step father	No	No	Yes	Yes	No	No	No
901	1142	142	6	2	19	Rural	Type A	Yes	Yes	Married Female	26	8	2019	78	Completed	1	113	35	3	2	7	1436	0.580661	15	55	DK month	1999	19	Currently married	25	Yes, school		8	No	HIM	No	No		No	No step mother	No	No step father	No	No	Yes	Yes	Yes	No	No
902	1143	17	5	2	19	Rural	Type B	No	Yes	Married Female	25	7	2019	24	Completed	1	113	35	6	2	2	1435	0.580661	10	47	5	2002	17	Currently married	27	Yes, school		11	Yes, school		No	No		No	No step mother	No	No step father	No	No	Yes	Yes	Yes	No	No
903	1143	22	2	2	19	Rural	Type B	No	Yes	Married Female	25	7	2019	76	Completed	1	113	35	0	2	2	1435	0.580661	11	54	DK month	DK	19	Currently married	27	Yes, school		7	No	I	No	No		No	No step mother	No	No	No	No	Yes	No	No	No	No
904	1143	48	2	2	19	Rural	Type B	No	Yes	Married Female	25	7	2019	24	Completed	1	113	35	0	2	2	1435	0.580661	13	24	DK month	2003	16	Currently married	30	Yes, both school and madrasa	Madrasha	6	No	HI	No	No		No	No step mother	No	No step father	No	No	Yes	Yes	No	No	No
905	1143	79	3	2	19	Rural	Type B	No	Yes	Married Female	26	7	2019	24	Completed	1	113	35	0	2	2	1435	0.580661	9	16	9	1999	19	Currently married	27	Yes,madrasa		10	Yes, school		No	No		No	No step mother	No	No step father	No	No	No	Yes	Yes	No	No
906	1143	94	10	2	19	Rural	Type B	No	Yes	Married Female	25	7	2019	76	Completed	1	113	35	0	2	2	1435	0.580661	16	40	9	1999	19	Currently married	38	Yes,madrasa		12	Yes,madrasa		No	No		No	No	No	No	No	No	Yes	Yes	Yes	No	No
907	1143	99	4	2	19	Rural	Type B	No	Yes	Married Female	25	7	2019	24	Completed	1	113	35	0	2	2	1435	0.580661	16	22	8	1999	19	Currently married	30	Yes, school		8	No	I	No	No		No	No step mother	No	No step father	No	No	No	Yes	No	No	No
908	1143	107	3	2	19	Rural	Type B	No	No	Married Female	26	7	2019	78	Completed	1	113	35	0	2	2	1435	0.580661	16	25	7	2004	15	Currently married	30	Yes, both school and madrasa	Madrasha	9	No	IN	No	No		No	No step mother	No	No step father	No	No	Yes	Yes	Yes	No	No
909	1143	203	10	2	19	Rural	Type B	No	No	Married Female	26	7	2019	76	Completed	1	113	35	0	2	2	1435	0.580661	12	55	11	2000	18	Currently married	25	Yes, school		10	No	I	No	No		No	No	No	No	No	No	Yes	Yes	Yes	No	No
910	1143	229	2	2	19	Rural	Type B	No	No	Married Female	27	7	2019	24	Completed	1	113	35	0	2	2	1435	0.580661	10	34	DK month	DK	19	Currently married	50	Yes, school		8	No	HI	No	No		No	No step mother	No	No step father	No	No	Yes	No	No	No	No
911	1144	43	2	2	19	Rural	Type A	No	Yes	Married Female	2	8	2019	54	Completed	1	108	9	15	2	1	1436	0.580661	15	19	3	2003	16	Currently married	24	Yes, school		9	No	HMN	No	No		No	No step mother	No	No step father	No	No	Yes	No	No	No	No
912	1144	45	2	2	19	Rural	Type A	No	No	Married Female	3	8	2019	67	Completed	1	108	9	15	2	1	1436	0.580661	13	45	1	2001	18	Currently married	26	Yes, school		11	No	IX	No	No		No	No step mother	No	No step father	No	No	Yes	No	Yes	No	No
913	1144	55	2	2	19	Rural	Type A	No	Yes	Married Female	3	8	2019	67	Completed	1	108	9	15	2	1	1436	0.580661	14	53	5	2000	19	Currently married	22	Yes, school		9	No	I	No	No		No	No step mother	No	No step father	No	No	Yes	Yes	No	No	No
914	1144	117	4	2	19	Rural	Type A	No	Yes	Married Female	3	8	2019	60	Completed	1	108	9	15	2	1	1436	0.580661	13	50	DK month	2002	17	Currently married	21	Yes, school		7	No	IKM	No	Yes , paid in cash	Both home and outside	No	No step mother	No	No step father	No	No	Yes	Yes	Yes	No	No
915	1144	134	4	2	19	Rural	Type A	No	No	Married Female	2	8	2019	60	Completed	1	108	9	15	2	1	1436	0.580661	14	37	6	2000	19	Currently married	26	Yes, school		10	No	IO	No	No		No	No step mother	No	No step father	No	No	Yes	Yes	Yes	No	No
916	1144	148	3	2	19	Rural	Type A	No	Yes	Married Female	3	8	2019	54	Completed	1	108	9	15	2	1	1436	0.580661	11	25	2	2000	19	Currently married	35	Yes, school		9	No	ILN	No	No		No	No step mother	No	No step father	No	No	No	Yes	Yes	No	No
917	1144	148	6	2	19	Rural	Type A	No	Yes	Married Female	3	8	2019	54	Completed	1	108	9	15	2	1	1436	0.580661	12	17	6	2004	15	Currently married	30	Yes, both school and madrasa	Madrasha	7	No	IN	No	No		No	No step mother	No	No step father	No	No	Yes	Yes	Yes	No	No
918	1144	163	8	2	19	Rural	Type A	No	Yes	Married Female	3	8	2019	67	Completed	1	108	9	15	2	1	1436	0.580661	12	29	DK month	2002	17	Currently married	22	Yes, school		3	No	IM	No	No		No	No step mother	No	No step father	No	No	Yes	Yes	Yes	No	No
919	1144	180	4	2	19	Rural	Type A	No	No	Married Female	3	8	2019	62	Completed	1	108	9	15	2	1	1436	0.580661	13	50	99	2003	16	Currently married	20	Yes, school		9	Yes, school		No	No		No	No step mother	No	No step father	No	No	Yes	Yes	Yes	No	No
920	1145	14	4	2	19	Urban	Type B	No	No	Married Female	27	7	2019	56	Completed	2	88	14	3	2	3	1435	0.580661	9	10	DK month	DK	16	Currently married	18	Yes, school		4	No	I	Yes , paid in cash		Outside home	No	No step mother	No	No step father	No	No	Yes	No	No	No	No
921	1145	30	4	2	19	Urban	Type B	No	No	Married Female	26	7	2019	45	Completed	2	88	14	3	2	3	1435	0.580661	10	45	2	2002	17	Currently married	25	Yes, school		11	Yes, school		No	No		No	No step mother	No	No step father	No	No	Yes	Yes	Yes	No	No
922	1145	49	4	2	19	Urban	Type B	No	No	Married Female	25	7	2019	45	Completed	1	88	14	3	2	3	1435	0.580661	13	5	11	2001	17	Currently married	26	Yes, school		7	Yes, school		No	No		No	No step mother	No	No step father	No	No	Yes	Yes	Yes	No	No
923	1145	76	5	2	19	Urban	Type B	No	No	Married Female	26	7	2019	14	Completed	2	88	14	3	2	3	1435	0.580661	11	9	1	2002	17	Currently married	17	Yes, school		9	Yes, school		No	No		Yes		Yes		Yes	Yes	No	No	No	No	No
924	1145	89	5	2	19	Urban	Type B	No	Yes	Married Female	26	7	2019	72	Completed	1	88	14	3	2	3	1435	0.580661	9	13	12	2001	17	Currently married	30	Yes, school		10	Yes, school		No	No		No	No	No	No	No	No	Yes	No	No	Yes	No
925	1145	103	4	2	19	Urban	Type B	No	No	Married Female	26	7	2019	69	Completed	1	88	14	3	2	3	1435	0.580661	14	20	DK month	DK	18	Currently married	22	Yes, school		7	No	IK	No	No		No	No step mother	No	No step father	No	No	Yes	Yes	Yes	No	No
926	1146	9	3	2	19	Rural	Type A	Yes	No	Married Female	27	8	2019	76	Completed	1	113	35	3	5	2	1436	0.580661	16	48	10	2002	16	Currently married	25	Yes, school		10	No	HIO	No	No		No	No step mother	No	No step father	No	No	No	Yes	Yes	No	No
927	1146	12	2	2	19	Rural	Type A	Yes	No	Married Female	27	8	2019	24	Completed	1	113	35	3	5	2	1436	0.580661	15	15	5	2000	19	Currently married	28	Yes, school		12	Yes, school		No	No		Yes		Yes		No	No	No	No	No	No	No
928	1146	65	5	2	19	Rural	Type A	Yes	Yes	Married Female	27	8	2019	24	Completed	1	113	35	3	5	2	1436	0.580661	14	13	DK month	2000	19	Currently married	30	Yes, school		7	No	MO	No	No		No	No step mother	No	No step father	No	No	Yes	Yes	Yes	No	No
929	1146	68	3	2	19	Rural	Type A	Yes	Yes	Married Female	27	8	2019	78	Completed	1	113	35	3	5	2	1436	0.580661	12	36	DK month	2001	18	Currently married	27	Yes, school		10	No	D	No	No		No	No step mother	No	No step father	No	No	Yes	Yes	Yes	No	No
930	1146	73	7	2	19	Rural	Type A	Yes	No	Married Female	27	8	2019	76	Completed	1	113	35	3	5	2	1436	0.580661	13	10	11	2001	17	Currently married	27	Yes, school		10	Yes, school		No	No		No	No step mother	No	No step father	No	No	Yes	Yes	Yes	No	No
931	1146	88	4	2	19	Rural	Type A	Yes	No	Married Female	28	8	2019	24	Completed	1	113	35	3	5	2	1436	0.580661	12	56	12	2000	18	Currently married	28	Yes, school		10	No	D	No	No		No	No step mother	No	No step father	No	No	No	Yes	Yes	No	No
932	1146	93	7	2	19	Rural	Type A	Yes	Yes	Married Female	28	8	2019	37	Completed	1	113	35	3	5	2	1436	0.580661	10	25	11	1999	19	Currently married	26	Yes, school		9	No	JKL	No	No		No	No step mother	No	No step father	No	No	Yes	Yes	Yes	No	No
933	1146	131	5	2	19	Rural	Type A	Yes	Yes	Married Female	28	8	2019	76	Completed	1	113	35	3	5	2	1436	0.580661	15	59	1	2001	18	Currently married	26	Yes, school		10	No	IO	No	No		No	No step mother	No	No step father	No	No	Yes	Yes	Yes	No	No
934	1147	6	2	2	19	Rural	Type B	No	No	Married Female	28	7	2019	75	Completed	1	91	41	1	3	2	1435	0.580661	14	56	10	2002	16	Currently married	25	Yes, school		10	No	I	No	No		No	No step mother	No	No step father	No	No	Yes	Yes	No	No	No
935	1147	13	2	2	19	Rural	Type B	No	No	Married Female	28	7	2019	20	Completed	1	91	41	1	3	2	1435	0.580661	13	20	2	2000	19	Currently married	30	Yes, school		10	No	IO	No	No		No	No step mother	No	No step father	No	No	Yes	No	No	No	No
936	1147	20	5	2	19	Rural	Type B	No	No	Married Female	28	7	2019	21	Completed	1	91	41	1	3	2	1435	0.580661	11	52	2	2003	16	Currently married	27	Yes, school		9	No	I	No	No		No	No step mother	No	No step father	No	No	Yes	Yes	Yes	No	No
937	1147	20	7	2	19	Rural	Type B	No	No	Married Female	28	7	2019	41	Completed	1	91	41	1	3	2	1435	0.580661	11	30	2	2000	19	Currently married	30	Yes, school		9	No	I	No	No		No	No step mother	No	No step father	No	No	Yes	Yes	Yes	No	No
938	1147	25	2	2	19	Rural	Type B	No	Yes	Married Female	28	7	2019	15	Completed	1	91	41	1	3	2	1435	0.580661	11	36	12	2002	16	Currently married	25	Yes, school		7	No	CHI	No	No		No	No step mother	No	No step father	No	No	Yes	No	No	No	No
939	1147	37	11	2	19	Rural	Type B	No	No	Married Female	28	7	2019	21	Completed	1	91	41	1	3	2	1435	0.580661	13	29	8	2002	16	Currently married	32	Yes, school		7	No	HI	No	No		No	No step mother	No	No step father	No	No	Yes	Yes	Yes	No	No
940	1147	73	4	2	19	Rural	Type B	No	Yes	Married Female	28	7	2019	15	Completed	1	91	41	1	3	2	1435	0.580661	16	5	5	2001	18	Currently married	28	Yes,madrasa		7	No	I	No	No		No	No step mother	No	No step father	No	No	No	Yes	No	No	No
941	1147	151	2	2	19	Rural	Type B	No	Yes	Married Female	29	7	2019	75	Completed	1	91	41	1	3	2	1435	0.580661	11	40	1	2000	19	Currently married	24	No					No	Yes , paid in cash	Outside home	No	No step mother	No	No step father	No	No	Yes	Yes	No	No	No
942	1147	157	4	2	19	Rural	Type B	No	No	Married Female	29	7	2019	21	Completed	1	91	41	1	3	2	1435	0.580661	11	52	10	2001	17	Currently married	25	Yes, school		8	No	HI	No	No		No	No step mother	No	No step father	No	No	Yes	Yes	Yes	No	No
943	1148	4	2	2	19	Rural	Type A	No	Yes	Married Female	30	7	2019	15	Completed	1	91	41	1	5	1	1435	0.580661	9	53	DK month	DK	18	Currently married	29	Yes, both school and madrasa	Madrasha	6	No	IN	No	No		No	No step mother	No	No step father	No	No	Yes	No	No	No	No
944	1148	14	2	2	19	Rural	Type A	No	Yes	Married Female	30	7	2019	20	Completed	1	91	41	1	5	1	1435	0.580661	11	50	8	2000	18	Currently married	30	Yes, both school and madrasa	Madrasha	9	No	MO	No	No		No	No step mother	No	No step father	No	No	Yes	Yes	No	No	No
945	1148	42	8	2	19	Rural	Type A	No	No	Married Female	1	8	2019	20	Not at home	2	91	41	1	5	1	1436
946	1148	54	5	2	19	Rural	Type A	No	Yes	Married Female	30	7	2019	15	Completed	1	91	41	1	5	1	1435	0.580661	13	12	DK month	DK	19	Currently married	22	Yes, school		5	No	DH	No	No		No	No step mother	No	No step father	No	No	Yes	Yes	Yes	No	No
947	1148	79	4	2	19	Rural	Type A	No	No	Married Female	30	7	2019	15	Completed	1	91	41	1	5	1	1435	0.580661	15	18	10	2001	17	Currently married	29	Yes, school		10	No	N	No	No		No	No step mother	No	No step father	No	No	Yes	Yes	No	No	No
948	1148	98	4	2	19	Rural	Type A	No	No	Married Female	30	7	2019	21	Completed	1	91	41	1	5	1	1435	0.580661	9	30	12	2000	18	Currently married	27	Yes, school		16	No	I	No	No		No	No step mother	No	No step father	No	No	Yes	Yes	Yes	No	No
949	1148	100	3	2	19	Rural	Type A	No	Yes	Married Female	31	7	2019	75	Completed	1	91	41	1	5	1	1435	0.580661	10	13	3	2003	16	Currently married	28	Yes, school		9	No	IN	No	No		No	No step mother	No	No step father	No	No	Yes	Yes	No	No	No
950	1148	120	2	2	19	Rural	Type A	No	Yes	Married Female	31	7	2019	15	Completed	1	91	41	1	5	1	1435	0.580661	10	55	DK month	DK	18	Currently married	25	Yes, school		4	No	CHK	No	No		No	No step mother	No	No step father	No	No	Yes	Yes	No	No	No
951	1148	121	4	2	19	Rural	Type A	No	No	Married Female	31	7	2019	20	Completed	1	91	41	1	5	1	1435	0.580661	11	5	DK month	2001	18	Currently married	23	Yes, school		4	No	IM	No	Yes , paid in cash	Outside home	No	No step mother	No	No step father	No	No	Yes	Yes	Yes	No	No
952	1148	131	4	2	19	Rural	Type A	No	No	Married Female	31	7	2019	21	Completed	1	91	41	1	5	1	1435	0.580661	12	12	7	2001	18	Currently married	28	Yes, school		8	No	I	No	No		No	No step mother	No	No step father	No	No	No	Yes	No	No	No
953	1148	154	15	2	19	Rural	Type A	No	No	Married Female	31	7	2019	20	Completed	1	91	41	1	5	1	1435	0.580661	14	49	7	2000	19	Currently married	24	Yes, school		10	No	O	No	No		No	No step mother	No	No step father	No	No	Yes	Yes	Yes	No	No
954	1149	36	7	2	19	Rural	Type B	No	Yes	Married Female	27	7	2019	56	Completed	1	88	14	3	2	2	1435	0.580661	12	57	2	2004	15	Currently married	27	Yes, school		8	No	NX	No	No		No	No step mother	No	No step father	No	No	Yes	Yes	Yes	No	No
955	1149	47	2	2	19	Rural	Type B	No	No	Married Female	29	7	2019	56	Completed	1	88	14	3	2	2	1435	0.580661	17	2	9	2000	18	Currently married	28	Yes, school		10	No	IN	No	No		No	No step mother	No	No step father	No	No	Yes	Yes	Yes	No	No
956	1149	60	2	2	19	Rural	Type B	No	No	Married Female	27	7	2019	56	Completed	1	88	14	3	2	2	1435	0.580661	16	15	9	2000	18	Currently married	20	Yes, school		5	No	AHIO	No	No		No	No step mother	No	No step father	No	No	Yes	Yes	Yes	No	No
957	1149	76	3	2	19	Rural	Type B	No	No	Married Female	28	7	2019	56	Completed	1	88	14	3	2	2	1435	0.580661	11	4	11	1999	19	Currently married	30	Yes, both school and madrasa	Madrasha	5	No	IO	No	No		No	No step mother	No	No step father	No	No	Yes	No	No	No	No
958	1149	133	2	2	19	Rural	Type B	No	No	Married Female	28	7	2019	69	Completed	1	88	14	3	2	2	1435	0.580661	12	41	DK month	2001	18	Currently married	23	Yes, school		7	Yes,madrasa		No	No		No	No step mother	No	No step father	No	No	Yes	No	No	No	No
959	1149	149	5	2	19	Rural	Type B	No	No	Married Female	28	7	2019	45	Completed	1	88	14	3	2	2	1435	0.580661	15	3	2	2003	16	Currently married	23	Yes, school		7	No	IN	No	No		No	No step mother	No	No step father	No	No	Yes	Yes	Yes	No	No
960	1149	149	16	2	19	Rural	Type B	No	No	Married Female	28	7	2019	45	Completed	1	88	14	3	2	2	1435	0.580661	13	28	4	2000	19	Currently married	24	Yes, school		5	No	I	No	No		No	No step mother	No	No step father	No	No	Yes	No	Yes	No	No
961	1150	12	7	2	19	Rural	Type A	Yes	No	Married Female	30	8	2019	76	Completed	1	113	35	3	1	3	1436	0.580661	14	33	12	2001	17	Currently married	25	Yes, school		9	No	IM	No	No		No	No step mother	No	No step father	No	No	Yes	Yes	Yes	No	No
962	1150	55	5	2	19	Rural	Type A	Yes	Yes	Married Female	30	8	2019	76	Completed	1	113	35	3	1	3	1436	0.580661	11	32	7	2000	19	Currently married	25	Yes, school		12	No	I	No	No		No	No step mother	No	No step father	No	No	Yes	Yes	Yes	No	No
963	1150	79	4	2	19	Rural	Type A	Yes	No	Married Female	30	8	2019	76	Completed	1	113	35	3	1	3	1436	0.580661	9	53	3	2001	18	Currently married	23	Yes, school		10	No	HIO	No	No		No	No step mother	No	No step father	No	No	No	Yes	Yes	No	No
964	1150	136	2	2	19	Rural	Type A	Yes	No	Married Female	31	8	2019	78	Completed	1	113	35	3	1	3	1436	0.580661	12	16	2	2002	17	Currently married	28	Yes, school		9	No	HI	No	No		No	No step mother	No	No step father	No	No	Yes	No	No	Yes	No
965	1151	21	7	2	19	Rural	Type B	No	Yes	Married Female	3	8	2019	75	Completed	2	91	41	1	2	2	1436	0.580661	17	48	7	2001	18	Currently married	25	Yes, school		6	No	I	No	No		No	No step mother	No	No step father	No	No	No	No	Yes	No	No
966	1151	26	8	2	19	Rural	Type B	No	No	Married Female	2	8	2019	15	Completed	2	91	41	0	2	2	1436	0.580661	19	35	4	2003	16	Currently married	27	Yes, school		8	No	IN	No	No		No	No step mother	No	No step father	No	No	Yes	Yes	Yes	No	No
967	1151	44	3	2	19	Rural	Type B	No	Yes	Married Female	2	8	2019	15	Completed	1	91	41	1	2	2	1436	0.580661	18	52	12	2000	18	Currently married	23	Yes, school		10	Yes, school		No	No		Yes		No	No step father	No	No	No	No	No	No	No
968	1151	56	2	2	19	Rural	Type B	No	No	Married Female	3	8	2019	21	Completed	1	91	41	1	2	2	1436	0.580661	9	58	DK month	2001	18	Currently married	28	Yes, school		5	No	I	No	No		No	No step mother	No	No step father	No	No	Yes	Yes	Yes	No	No
969	1151	85	2	2	19	Rural	Type B	No	Yes	Married Female	3	8	2019	20	Completed	1	91	41	1	2	2	1436	0.580661	10	35	3	2002	17	Currently married	28	Yes, school		9	Yes, school		No	No		No	No step mother	No	No step father	No	No	No	Yes	Yes	No	No
970	1151	88	2	2	19	Rural	Type B	No	Yes	Married Female	3	8	2019	75	Completed	1	91	41	1	2	2	1436	0.580661	11	55	2	2002	17	Currently married	35	Yes, school		7	No	IK	No	No		No	No step mother	No	No step father	No	No	Yes	Yes	No	No	No
971	1151	103	4	2	19	Rural	Type B	No	No	Married Female	3	8	2019	15	Completed	1	91	41	1	2	2	1436	0.580661	11	26	DK month	DK	17	Currently married	28	Yes, school		10	No	IMN	No	No		No	No step mother	No	No step father	No	No	No	Yes	No	No	No
972	1151	123	3	2	19	Rural	Type B	No	No	Married Female	3	8	2019	21	Completed	1	91	41	1	2	2	1436	0.580661	13	8	9	2000	18	Currently married	26	Yes, school		9	No	IN	No	No		No	No step mother	No	No step father	No	No	No	Yes	Yes	No	No
973	1151	125	4	2	19	Rural	Type B	No	Yes	Married Female	3	8	2019	20	Completed	1	91	41	1	2	2	1436	0.580661	12	10	DK month	2003	16	Currently married	20	Yes, school		7	No	DHI	No	No		No	No step mother	No	No step father	No	No	Yes	Yes	Yes	No	No
974	1151	136	2	2	19	Rural	Type B	No	No	Married Female	3	8	2019	15	Completed	1	91	41	1	2	2	1436	0.580661	13	13	DK month	2002	17	Currently married	26	Yes, school		4	No	N	No	No		No	No step mother	No	No step father	No	No	Yes	Yes	No	No	No
975	1152	58	5	2	19	Rural	Type A	No	Yes	Married Female	4	8	2019	20	Completed	1	91	41	1	4	7	1436	0.580661	11	5	8	2003	16	Currently married	22	Yes, school		7	No	IM	No	No		No	No step mother	No	No step father	No	No	Yes	Yes	Yes	No	No
976	1152	61	7	2	19	Rural	Type A	No	Yes	Married Female	4	8	2019	21	Completed	1	91	41	1	4	7	1436	0.580661	11	47	7	2003	16	Currently married	24	Yes, school		7	No	I	No	No		No	No step mother	No	No step father	No	No	Yes	Yes	Yes	No	No
977	1152	68	6	2	19	Rural	Type A	No	Yes	Married Female	4	8	2019	15	Completed	1	91	41	1	4	7	1436	0.580661	12	22	DK month	DK	19	Currently married	27	Yes, school		7	No	IN	No	No		No	No step mother	No	No step father	No	No	Yes	Yes	No	No	No
978	1152	85	2	2	19	Rural	Type A	No	No	Married Female	5	8	2019	21	Completed	1	91	41	1	4	7	1436	0.580661	9	8	1	2001	18	Currently married	23	Yes, school		10	No	I	No	No		No	No step mother	No	No step father	No	No	Yes	No	Yes	No	No
979	1152	88	7	2	19	Rural	Type A	No	No	Married Female	5	8	2019	75	Completed	1	91	41	1	4	7	1436	0.580661	9	6	DK month	2000	19	Currently married	23	Yes, school		9	No	IN	No	Yes , paid in cash	At home	No	No step mother	No	No step father	No	No	No	Yes	No	No	No
980	1152	93	2	2	19	Rural	Type A	No	Yes	Married Female	5	8	2019	21	Completed	1	91	41	1	4	7	1436	0.580661	10	5	10	2000	18	Currently married	27	Yes, school		10	Yes, school		Yes , paid in cash		Outside home	Yes		No	No step father	No	No	No	No	No	No	No
981	1152	114	2	2	19	Rural	Type A	No	No	Married Female	5	8	2019	75	Completed	1	91	41	1	4	7	1436	0.580661	10	35	1	2003	16	Currently married	22	Yes, school		7	No	I	No	No		Yes		No	No step father	No	No	No	No	No	No	No
982	1152	128	7	2	19	Rural	Type A	No	Yes	Married Female	5	8	2019	15	Completed	1	91	41	1	4	7	1436	0.580661	11	55	DK month	DK	19	Currently married	30	Yes, school		2	No	EH	No	No		No	No step mother	No	No step father	No	No	No	Yes	Yes	No	No
983	1153	39	4	2	19	Rural	Type B	No	No	Married Female	4	8	2019	60	Completed	1	108	9	15	1	2	1436	0.580661	12	7	4	2000	19	Currently married	30	Yes, school		10	No	IMN	No	No		No	No step mother	No	No step father	No	No	No	Yes	Yes	No	No
984	1153	40	9	2	19	Rural	Type B	No	Yes	Married Female	4	8	2019	62	Completed	1	108	9	15	1	2	1436	0.580661	12	45	6	2001	18	Currently married	26	Yes, school		10	Yes,madrasa		No	No		No	No step mother	No	No step father	No	No	No	Yes	No	No	No
985	1153	43	2	2	19	Rural	Type B	No	Yes	Married Female	4	8	2019	67	Completed	1	108	9	15	1	2	1436	0.580661	13	8	8	2003	15	Currently married	31	Yes, school		8	No	IN	No	No		No	No step mother	No	No step father	No	No	Yes	Yes	No	No	No
986	1153	45	3	2	19	Rural	Type B	No	No	Married Female	4	8	2019	62	Completed	1	108	9	15	1	2	1436	0.580661	15	0	11	2001	17	Currently married	27	Yes, school		12	Yes, school		No	No		No	No step mother	No	No step father	No	No	Yes	Yes	Yes	No	No
987	1153	57	4	2	19	Rural	Type B	No	No	Married Female	4	8	2019	54	Completed	1	108	9	15	1	2	1436	0.580661	12	39	DK month	2000	19	Currently married	25	Yes,madrasa		6	No	M	No	No		No	No	No	No	No	No	Yes	Yes	Yes	No	No
988	1153	67	3	2	19	Rural	Type B	No	Yes	Married Female	5	8	2019	62	Completed	1	108	9	15	1	2	1436	0.580661	13	17	12	2001	17	Currently married	27	Yes, school		9	No	IN	No	No		No	No step mother	No	No step father	No	No	Yes	Yes	Yes	No	No
989	1153	85	3	2	19	Rural	Type B	No	Yes	Married Female	4	8	2019	54	Completed	1	108	9	15	1	2	1436	0.580661	15	32	1	2001	18	Currently married	30	Yes, school		10	No	HI	No	No		No	No	No	No	No	No	Yes	Yes	No	No	No
990	1154	10	4	2	19	Rural	Type A	Yes	Yes	Married Female	1	9	2019	24	Completed	1	113	35	3	5	1	1437	0.580661	10	7	6	2000	19	Currently married	25	Yes, school		12	Yes, school		No	No		No	No step mother	No	No step father	No	No	Yes	Yes	Yes	No	No
991	1154	15	6	2	19	Rural	Type A	Yes	No	Married Female	1	9	2019	78	Completed	1	113	35	3	5	1	1437	0.580661	12	20	10	2001	17	Currently married	23	Yes, school		5	No	DHI	No	No		No	No step mother	No	No step father	No	No	Yes	Yes	Yes	Yes	No
992	1154	110	4	2	19	Rural	Type A	Yes	No	Married Female	2	9	2019	24	Completed	1	113	35	3	5	1	1437	0.580661	10	59	2	2001	18	Currently married	30	Yes, school		10	No	IMN	No	No		No	No step mother	No	No step father	No	No	Yes	Yes	Yes	No	No
993	1154	156	3	2	19	Rural	Type A	Yes	Yes	Married Female	2	9	2019	76	Completed	1	113	35	3	5	1	1437	0.580661	13	34	6	2000	19	Currently married	26	Yes, school		9	No	IO	No	No		No	No step mother	No	No step father	No	No	No	Yes	Yes	No	No
994	1155	6	4	2	19	Rural	Type B	No	No	Married Female	25	7	2019	51	Completed	1	94	53	8	4	7	1435	0.580661	8	43	7	2003	16	Currently married	18	Yes, school		10	No	HI	No	No		No	No step mother	No	No step father	No	No	Yes	Yes	Yes	No	No
995	1155	31	5	2	19	Rural	Type B	No	Yes	Married Female	25	7	2019	65	Completed	1	94	53	8	4	7	1435	0.580661	13	53	1	2000	19	Currently married	21	Yes, school		7	No	IN	Yes , paid in cash		At home	Yes		Yes		No	No	No	No	No	No	No
996	1155	60	3	2	19	Rural	Type B	No	No	Married Female	25	7	2019	51	Completed	1	94	53	8	4	7	1435	0.580661	12	30	1	2000	19	Currently married	35	Yes, school		10	Yes, school		No	No		Yes		Yes		Yes	No	Yes	No	No	No	No
997	1155	70	2	2	19	Rural	Type B	No	No	Married Female	25	7	2019	66	Completed	1	94	53	8	4	7	1435	0.580661	12	28	8	2001	17	Currently married	25	Yes, school		8	No	I	No	No		No	No step mother	No	No step father	No	No	Yes	Yes	No	No	No
998	1155	73	5	2	19	Rural	Type B	No	No	Married Female	25	7	2019	63	Completed	1	94	53	8	4	7	1435	0.580661	11	53	2	2001	18	Currently married	26	Yes, school		10	No	I	No	No		No	No step mother	No	No step father	No	No	Yes	Yes	No	No	No
999	1155	90	3	2	19	Rural	Type B	No	No	Married Female	25	7	2019	63	Completed	1	94	53	8	4	7	1435	0.580661	14	0	12	2002	16	Currently married	24	Yes, school		9	No	I	No	No		Yes		Yes		No	No	Yes	No	No	No	No
1000	1155	96	15	2	19	Rural	Type B	No	No	Married Female	26	7	2019	66	Completed	1	94	53	8	4	7	1435	0.580661	9	2	9	2000	18	Currently married	29	Yes, school		7	No	IOX	No	No		No	No step mother	No	No step father	No	No	Yes	Yes	Yes	Yes	No
1001	1155	135	4	2	19	Rural	Type B	No	No	Married Female	26	7	2019	63	Completed	1	94	53	8	4	7	1435	0.580661	12	10	5	2002	17	Currently married	29	Yes, school		8	No	I	No	No		No	No step mother	No	No step father	No	No	Yes	Yes	Yes	No	No
1002	1156	19	6	2	19	Rural	Type A	No	No	Married Female	28	7	2019	66	Completed	1	94	53	8	1	7	1435	0.580661	8	21	3	2002	17	Currently married	40	Yes, school		9	No	I	No	No		No	No step mother	No	No step father	No	No	Yes	Yes	No	No	No
1003	1156	122	4	2	19	Rural	Type A	No	Yes	Married Female	29	7	2019	65	Completed	1	94	53	8	1	7	1435	0.580661	10	54	10	2002	16	Currently married	23	Yes, both school and madrasa	School	7	No	I	No	No		No	No step mother	No	No step father	No	No	Yes	Yes	Yes	No	No
1004	1156	161	2	2	19	Rural	Type A	No	Yes	Married Female	29	7	2019	51	Completed	1	94	53	8	1	7	1435	0.580661	12	36	9	1999	19	Currently married	23	Yes, school		10	No	EI	No	No		No	No step mother	No	No step father	No	No	Yes	Yes	No	No	No
1005	1156	167	14	2	19	Rural	Type A	No	No	Married Female	29	7	2019	63	Completed	1	94	53	8	1	7	1435	0.580661	15	57	3	2002	17	Currently married	20	Yes, school		5	No	K	No	No		No	No step mother	No	No step father	No	No	Yes	Yes	Yes	No	No
1006	1156	190	9	2	19	Rural	Type A	No	No	Married Female	29	7	2019	65	Completed	1	94	53	8	1	7	1435	0.580661	13	52	5	2000	19	Currently married	31	Yes, school		8	No	I	No	No		No	No step mother	No	No step father	No	No	No	Yes	Yes	No	No
1007	1157	28	4	2	19	Rural	Type B	No	Yes	Married Female	30	7	2019	65	Refused	1	94	53	8	4	3	1435
1008	1157	68	5	2	19	Rural	Type B	No	No	Married Female	30	7	2019	66	Completed	1	94	53	4	4	3	1435	0.580661	11	20	DK month	2001	18	Currently married	26	Yes,madrasa		9	No	I	No	No		No	No step mother	No	No step father	No	No	Yes	Yes	No	No	No
1009	1157	138	6	2	19	Rural	Type B	No	No	Married Female	31	7	2019	51	Completed	1	94	53	8	4	3	1435	0.580661	11	33	12	2000	18	Currently married	26	Yes,madrasa		8	No	IO	No	No		Yes		No	No step father	No	Yes	Yes	No	No	No	No
1010	1157	143	5	2	19	Rural	Type B	No	No	Married Female	30	7	2019	66	Completed	1	94	53	8	4	3	1435	0.580661	14	18	5	2002	17	Currently married	25	Yes,madrasa		9	No	I	No	No		No	No step mother	No	No step father	No	No	No	Yes	No	No	No
1011	1157	187	4	2	19	Rural	Type B	No	No	Married Female	31	7	2019	51	Not at home	2	94	53	8	4	3	1435
1012	1158	22	4	2	19	Rural	Type A	Yes	Yes	Married Female	4	9	2019	76	Completed	1	113	35	3	5	7	1437	0.580661	10	41	1	2002	17	Currently married	25	Yes, school		9	No	IL	No	No		No	No step mother	No	No step father	No	No	Yes	Yes	Yes	No	No
1013	1158	34	3	2	19	Rural	Type A	Yes	No	Married Female	4	9	2019	24	Completed	1	113	35	3	5	7	1437	0.580661	10	32	DK month	2002	17	Currently married	23	Yes, school		5	No	H	No	No		No	No step mother	No	No step father	No	No	Yes	Yes	No	No	No
1014	1158	35	3	2	19	Rural	Type A	Yes	Yes	Married Female	4	9	2019	76	Completed	1	113	35	3	5	7	1437	0.580661	11	40	5	2001	18	Currently married	25	Yes, school		7	No	IMO	No	No		No	No step mother	No	No step father	No	No	Yes	Yes	No	No	No
1015	1158	39	8	2	19	Rural	Type A	Yes	Yes	Married Female	4	9	2019	37	Completed	1	113	35	3	5	7	1437	0.580661	11	58	12	2000	18	Currently married	30	Yes, school		7	No	ILN	No	No		No	No step mother	No	No step father	No	No	Yes	Yes	Yes	No	No
1016	1158	65	3	2	19	Rural	Type A	Yes	No	Married Female	4	9	2019	78	Completed	1	113	35	3	5	7	1437	0.580661	12	5	7	2000	19	Currently married	25	Yes, school		9	No	HI	No	No		No	No step mother	No	No step father	No	No	No	Yes	No	No	No
1017	1158	89	4	2	19	Rural	Type A	Yes	No	Married Female	4	9	2019	24	Completed	1	113	35	3	5	7	1437	0.580661	12	55	5	2001	18	Currently married	26	Yes, school		7	No	I	No	No		No	No step mother	No	No step father	No	No	Yes	Yes	Yes	No	No
1018	1158	92	7	2	19	Rural	Type A	Yes	No	Married Female	5	9	2019	37	Completed	1	113	35	3	5	7	1437	0.580661	10	13	10	2002	16	Currently married	28	Yes, school		7	No	IN	No	No		No	No step mother	No	No step father	No	No	No	Yes	Yes	No	No
1019	1158	111	2	2	19	Rural	Type A	Yes	Yes	Married Female	5	9	2019	76	Completed	1	113	35	3	5	7	1437	0.580661	10	16	10	2002	16	Currently married	25	Yes, school		8	No	ILO	No	No		No	No step mother	No	No step father	No	No	Yes	No	No	No	No
1020	1158	120	3	2	19	Rural	Type A	Yes	No	Married Female	5	9	2019	78	Completed	1	113	35	3	5	7	1437	0.580661	10	31	11	2003	15	Currently married	29	Yes, school		8	No	HIM	No	No		No	No step mother	No	No step father	No	No	No	Yes	Yes	Yes	Yes
1021	1158	156	3	2	19	Rural	Type A	Yes	Yes	Married Female	5	9	2019	37	Completed	1	113	35	3	5	7	1437	0.580661	11	54	4	2002	17	Currently married	26	Yes, school		8	No	IKNOX	No	No		Yes		Yes		No	No	No	No	No	No	No
1022	1159	13	3	2	19	Rural	Type B	No	Yes	Married Female	30	7	2019	45	Completed	1	88	14	3	1	2	1435	0.580661	13	36	DK month	DK	17	Currently married	30	Yes, school		4	No	IN	No	No		No	No step mother	No	No step father	No	No	Yes	Yes	Yes	No	No
1023	1159	24	4	2	19	Rural	Type B	No	No	Married Female	30	7	2019	56	Completed	1	88	14	3	1	2	1435	0.580661	14	30	5	2002	17	Currently married	23	Yes, school		8	No	IN	No	No		No	No step mother	No	No step father	No	No	Yes	Yes	Yes	No	No
1024	1159	45	8	2	19	Rural	Type B	No	No	Married Female	30	7	2019	69	Completed	1	88	14	3	1	2	1435	0.580661	15	41	1	2001	18	Currently married	20	Yes, school		8	No	HI	No	No		No	No step mother	No	No step father	No	No	Yes	Yes	Yes	No	No
1025	1159	48	2	2	19	Rural	Type B	No	No	Married Female	30	7	2019	69	Completed	1	88	14	3	1	2	1435	0.580661	17	0	6	2001	18	Currently married	33	Yes,madrasa		10	No	IN	Yes , paid in cash		At home	Yes		No	No step father	No	No	No	No	No	No	No
1026	1159	106	2	2	19	Rural	Type B	No	No	Married Female	1	8	2019	45	Completed	1	88	14	3	1	2	1436	0.580661	11	19	12	2000	18	Currently married	30	Yes, school		8	No	IN	No	No		No	No step mother	No	No step father	No	No	Yes	No	No	No	No
1027	1159	123	3	2	19	Rural	Type B	No	Yes	Married Female	31	7	2019	69	Completed	1	88	14	3	1	2	1435	0.580661	14	56	2	2001	18	Currently married	25	Yes, school		9	No	MNO	No	No		No	No step mother	No	No step father	No	No	Yes	Yes	Yes	No	No
1028	1159	150	3	2	19	Rural	Type B	No	Yes	Married Female	31	7	2019	45	Completed	1	88	14	3	1	2	1435	0.580661	18	5	12	2001	17	Currently married	27	Yes, school		12	Yes, school		No	No		No	No step mother	No	No step father	No	No	No	Yes	Yes	No	No
1029	1160	26	3	2	19	Rural	Type A	No	Yes	Married Female	2	8	2019	56	Completed	1	88	14	6	1	9	1436	0.580661	9	13	3	2002	17	Currently married	22	Yes, school		7	No	I	No	No		Yes		Yes		No	No	No	No	No	No	No
1030	1160	36	4	2	19	Rural	Type A	No	Yes	Married Female	2	8	2019	72	Completed	1	88	14	3	1	9	1436	0.580661	8	30	9	1999	19	Currently married	25	Yes, school		10	No	I	No	No		No	No	No	No	No	No	Yes	Yes	Yes	No	No
1031	1160	66	6	2	19	Rural	Type A	No	No	Married Female	2	8	2019	72	Completed	1	88	14	3	1	9	1436	0.580661	10	5	10	2000	18	Currently married	18	Yes, school		5	No	KM	No	No		Yes		Yes		No	No	Yes	No	No	No	No
1032	1160	81	3	2	19	Rural	Type A	No	Yes	Married Female	2	8	2019	56	Completed	1	88	14	3	1	9	1436	0.580661	11	50	11	2001	17	Currently married	22	Yes, school		1	No	DKM	No	No		No	No step mother	No	No step father	No	No	Yes	No	No	No	No
1033	1160	93	4	2	19	Rural	Type A	No	Yes	Married Female	2	8	2019	45	Completed	1	88	14	3	1	9	1436	0.580661	9	37	6	2003	16	Currently married	20	Yes, school		8	No	HI	No	No		No	No step mother	No	No step father	No	No	Yes	Yes	Yes	No	No
1034	1160	101	10	2	19	Rural	Type A	No	No	Married Female	2	8	2019	45	Completed	1	88	14	3	1	9	1436	0.580661	13	51	11	2001	17	Currently married	27	Yes, school		9	No	HNO	No	No		No	No step mother	No	No step father	No	No	No	Yes	Yes	No	No
1035	1160	117	2	2	19	Rural	Type A	No	No	Married Female	3	8	2019	72	Completed	2	88	14	3	1	9	1436	0.580661	14	30	10	2000	18	Currently married	34	Yes, school		10	No	IN	No	No		No	No	No	No	No	No	No	Yes	No	No	No
1036	1160	143	6	2	19	Rural	Type A	No	No	Married Female	3	8	2019	72	Completed	2	88	14	3	1	9	1436	0.580661	15	53	12	1999	19	Currently married	28	Yes, both school and madrasa	Madrasha	12	Yes,madrasa		Yes , paid in cash		Outside home	Yes		Yes		No	No	No	No	No	No	No
1037	1161	41	3	2	19	Rural	Type B	No	No	Married Female	4	8	2019	56	Completed	1	88	14	3	1	3	1436	0.580661	11	32	6	2000	19	Divorced		Yes, school		9	Yes, school		No	No		Yes		Yes		No	No	No	No	No	No	No
1038	1161	49	2	2	19	Rural	Type B	No	Yes	Married Female	4	8	2019	56	Completed	1	88	14	3	1	3	1436	0.580661	13	22	6	2000	19	Currently married	27	Yes,madrasa		7	No	IN	No	No		No	No step mother	No	No step father	No	No	Yes	No	No	No	No
1039	1161	74	3	2	19	Rural	Type B	No	Yes	Married Female	4	8	2019	69	Completed	1	88	14	3	1	3	1436	0.580661	14	30	11	2001	17	Currently married	27	Yes, school		9	No	HIO	No	No		No	No step mother	No	No step father	No	No	No	Yes	Yes	No	No
1040	1161	74	6	2	19	Rural	Type B	No	Yes	Married Female	4	8	2019	69	Completed	1	88	14	3	1	3	1436	0.580661	15	2	4	2002	17	Currently married	24	Yes,madrasa		10	Yes, school		No	No		No	No step mother	No	No step father	No	No	No	Yes	Yes	No	No
1041	1161	77	3	2	19	Rural	Type B	No	Yes	Married Female	4	8	2019	45	Completed	1	88	14	3	1	3	1436	0.580661	11	35	11	2001	17	Currently married	30	Yes, school		12	Yes, school		No	No		No	No step mother	No	No step father	No	No	Yes	Yes	No	No	No
1042	1161	127	5	2	19	Rural	Type B	No	No	Married Female	6	8	2019	69	Completed	1	88	14	3	1	3	1436	0.580661	11	20	12	1999	19	Currently married	28	Yes, school		12	Yes, school		No	No		Yes		Yes		No	No	No	No	No	No	No
1043	1161	141	2	2	19	Rural	Type B	No	Yes	Married Female	5	8	2019	72	Completed	1	88	14	3	1	3	1436	0.580661	10	30	6	2000	19	Separated		Yes, school		5	No	JKM	No	No		No	No step mother	Yes		No	No	No	No	No	No	No
1044	1161	147	3	2	19	Rural	Type B	No	Yes	Married Female	5	8	2019	72	Completed	1	88	14	3	1	3	1436	0.580661	11	34	6	2003	16	Currently married	23	Yes, school		7	No	IN	No	No		No	No	No	No	No	No	Yes	Yes	No	No	No
1045	1161	154	5	2	19	Rural	Type B	No	Yes	Married Female	5	8	2019	72	Completed	1	88	14	3	1	3	1436	0.580661	13	36	6	2003	16	Currently married	25	Yes, school		9	No	IN	No	No		No	No	No	No	No	No	Yes	No	No	No	No
1046	1162	13	2	2	19	Rural	Type A	Yes	No	Married Female	28	12	2019	155	Completed	1	88	155	8	6	7	1440	0.580661	12	19	11	2000	19	Currently married	28	Yes, school		10	No	N	No	No		Yes		No	No step father	No	No	No	No	No	No	No
1047	1162	38	3	2	19	Rural	Type A	Yes	Yes	Married Female	28	12	2019	159	Completed	1	88	155	8	6	7	1440	0.580661	9	50	1	2003	16	Currently married	30	Yes, school		9	Yes, school		No	No		Yes		No	No step father	No	No	No	No	No	No	No
1048	1162	44	2	2	19	Rural	Type A	Yes	No	Married Female	28	12	2019	24	Completed	1	88	155	8	6	7	1440	0.580661	12	45	DK month	2001	18	Currently married	33	Yes, school		8	No	HI	No	No		No	No step mother	No	No step father	No	No	Yes	Yes	No	No	No
1049	1162	60	2	2	19	Rural	Type A	Yes	Yes	Married Female	28	12	2019	26	Completed	1	88	155	8	6	7	1440	0.580661	11	32	DK month	2003	16	Currently married	35	Yes, school		6	No	N	No	No		No	No step mother	No	No step father	No	No	Yes	Yes	No	No	No
1050	1162	96	3	2	19	Rural	Type A	Yes	No	Married Female	28	12	2019	157	Completed	1	88	155	8	6	7	1440	0.580661	17	0	12	2000	19	Currently married	20	Yes, school		9	No	I	No	No		No	No step mother	No	No step father	No	No	Yes	Yes	No	No	No
1051	1162	136	7	2	19	Rural	Type A	Yes	Yes	Married Female	29	12	2019	24	Completed	1	88	155	8	6	7	1440	0.580661	12	23	DK month	2001	18	Currently married	29	Yes, school		10	No	N	No	No		No	No step mother	No	No step father	No	No	No	Yes	Yes	No	No
1052	1162	167	2	2	19	Rural	Type A	Yes	Yes	Married Female	29	12	2019	157	Completed	1	88	155	8	6	7	1440	0.580661	11	40	1	2001	18	Currently married	25	Yes, school		8	No	I	No	No		No	No step mother	No	No step father	No	No	Yes	No	No	No	No
1053	1163	11	8	2	19	Rural	Type B	No	Yes	Married Female	2	8	2019	65	Completed	1	94	53	8	1	5	1436	0.580661	12	7	4	2002	17	Currently married	26	Yes, school		8	No	IX	No	No		No	No step mother	No	No step father	No	No	No	Yes	No	No	No
1054	1163	43	6	2	19	Rural	Type B	No	No	Married Female	2	8	2019	63	Completed	1	94	53	8	1	5	1436	0.580661	12	28	6	2000	19	Currently married	36	Yes, school		12	Yes, school		Yes , paid in cash		At home	Yes		Yes		No	No	No	No	No	No	No
1055	1163	69	3	2	19	Rural	Type B	No	No	Married Female	2	8	2019	51	Completed	1	94	53	8	1	5	1436	0.580661	8	57	7	2003	16	Currently married	26	Yes,madrasa		8	No	I	No	No		No	No step mother	No	No step father	No	No	No	Yes	No	No	No
1056	1163	74	1	2	19	Rural	Type B	No	No	Married Female	2	8	2019	51	Completed	1	94	53	8	1	5	1436	0.580661	10	36	DK month	DK	18	Currently married	40	Yes, school		5	No	I	No	No		No	No step mother	No	No step father	No	No	No	No	No	No	No
1057	1163	78	4	2	19	Rural	Type B	No	No	Married Female	2	8	2019	51	Completed	1	94	53	8	1	5	1436	0.580661	12	16	2	2000	19	Currently married	28	Yes, school		8	No	IN	No	No		No	No step mother	No	No step father	No	No	No	Yes	Yes	No	No
1058	1163	82	3	2	19	Rural	Type B	No	No	Married Female	2	8	2019	51	Completed	1	94	53	8	1	5	1436	0.580661	13	30	7	2001	18	Currently married	28	Yes, school		8	No	I	No	No		No	No step mother	No	No step father	No	No	No	No	Yes	No	No
1059	1163	134	5	2	19	Rural	Type B	No	No	Married Female	3	8	2019	63	Completed	1	94	53	8	1	5	1436	0.580661	11	40	6	2001	18	Currently married	28	Yes, school		9	No	I	No	No		No	No step mother	No	No step father	No	No	Yes	Yes	No	No	No
1060	1163	178	5	2	19	Rural	Type B	No	No	Married Female	3	8	2019	51	Completed	1	94	53	8	1	5	1436	0.580661	12	45	DK month	DK	16	Currently married	23	Yes, school		7	No	IK	No	No		Yes		Yes		Yes	Yes	Yes	No	No	No	No
1061	1163	186	4	2	19	Rural	Type B	No	No	Married Female	3	8	2019	51	Completed	1	94	53	8	1	5	1436	0.580661	17	55	7	2003	16	Currently married	27	Yes, school		6	No	IN	No	No		No	No step mother	No	No step father	No	No	Yes	Yes	No	No	No
1062	1164	1	5	2	19	Rural	Type A	No	Yes	Married Female	4	8	2019	66	Completed	1	94	53	8	3	7	1436	0.580661	9	27	9	2001	17	Currently married	29	Yes, school		9	No	N	No	No		Yes		Yes		Yes	No	No	No	No	No	No
1063	1164	5	2	2	19	Rural	Type A	No	Yes	Married Female	4	8	2019	65	Completed	1	94	53	8	3	7	1436	0.580661	9	27	10	1999	19	Currently married	30	Yes, school		9	No	E	No	No		No	No step mother	No	No step father	No	No	Yes	Yes	No	No	No
1064	1164	33	9	2	19	Rural	Type A	No	Yes	Married Female	4	8	2019	65	Completed	1	94	53	8	3	7	1436	0.580661	11	32	10	2001	17	Currently married	28	Yes, school		10	No	IK	No	No		No	No step mother	No	No step father	No	No	No	Yes	No	No	No
1065	1164	39	4	2	19	Rural	Type A	No	No	Married Female	4	8	2019	51	Completed	1	94	53	8	3	7	1436	0.580661	11	23	12	2001	17	Currently married	24	Yes, school		10	No	I	No	No		No	No	No	No	No	No	Yes	Yes	No	No	No
1066	1164	42	4	2	19	Rural	Type A	No	No	Married Female	4	8	2019	65	Completed	1	94	53	8	3	7	1436	0.580661	12	37	1	2000	19	Currently married	27	Yes, school		10	No	AI	No	No		No	No step mother	No	No step father	No	No	Yes	Yes	Yes	No	No
1067	1164	89	4	2	19	Rural	Type A	No	No	Married Female	4	8	2019	63	Completed	1	94	53	8	3	7	1436	0.580661	12	39	1	2001	18	Currently married	26	Yes, school		9	No	I	No	No		No	No step mother	No	No step father	No	No	Yes	Yes	Yes	No	No
1068	1164	91	8	2	19	Rural	Type A	No	Yes	Married Female	4	8	2019	5	Completed	1	94	53	8	3	7	1436	0.580661	14	0	2	2001	18	Currently married	30	Yes, school		5	No	IK	No	No		No	No step mother	No	No step father	No	No	No	No	No	No	No
1069	1164	123	9	2	19	Rural	Type A	No	Yes	Married Female	5	8	2019	65	Completed	1	94	53	8	3	7	1436	0.580661	9	54	11	2002	16	Currently married	25	Yes, school		7	No	I	No	No		No	No step mother	No	No step father	No	No	Yes	No	Yes	No	No
1070	1165	17	8	2	19	Rural	Type B	No	No	Married Female	25	7	2019	15	Completed	1	91	41	1	4	1	1435	0.580661	15	23	4	2002	17	Currently married	23	Yes, school		10	No	IN	No	No		Yes		No	No step father	No	No	Yes	No	No	No	No
1071	1165	65	2	2	19	Rural	Type B	No	No	Married Female	25	7	2019	21	Completed	1	91	41	1	4	1	1435	0.580661	10	7	5	2002	17	Currently married	23	Yes, school		10	Yes, school		No	No		Yes		No	No step father	No	No	No	No	No	No	No
1072	1165	90	2	2	19	Rural	Type B	No	No	Married Female	26	7	2019	15	Completed	1	91	41	1	4	1	1435	0.580661	8	55	DK month	2001	18	Currently married	25	Yes, school		7	No	IM	No	No		No	No step mother	No	No step father	No	No	No	Yes	No	No	No
1073	1165	95	6	2	19	Rural	Type B	No	Yes	Married Female	26	7	2019	20	Completed	1	91	41	1	4	1	1435	0.580661	9	10	DK month	2000	19	Currently married	23	Yes,madrasa		6	No	DI	No	No		No	No	No	No	No	No	Yes	Yes	Yes	No	No
1074	1165	98	7	2	19	Rural	Type B	No	Yes	Married Female	26	7	2019	21	Completed	1	91	41	1	4	1	1435	0.580661	9	27	1	2002	17	Currently married	25	Yes, school		7	No	I	No	No		No	No step mother	No	No step father	No	No	Yes	Yes	Yes	No	No
1075	1165	100	3	2	19	Rural	Type B	No	No	Married Female	26	7	2019	75	Completed	1	91	41	1	4	1	1435	0.580661	9	38	11	2000	18	Currently married	22	Yes,madrasa		8	No	I	No	No		No	No step mother	No	No step father	No	No	Yes	Yes	Yes	No	No
1076	1165	123	3	2	19	Rural	Type B	No	Yes	Married Female	26	7	2019	15	Completed	1	91	41	1	4	1	1435	0.580661	10	34	3	2000	19	Currently married	26	Yes, school		7	No	IN	No	No		Yes		No	No step father	No	Yes	No	No	No	No	No
1077	1165	125	3	2	19	Rural	Type B	No	No	Married Female	26	7	2019	15	Completed	1	91	41	1	4	1	1435	0.580661	12	15	2	2004	15	Divorced		Yes, school		7	Yes, school		No	No		Yes		Yes		No	No	No	No	No	No	No
1078	1165	145	3	2	19	Rural	Type B	No	No	Married Female	26	7	2019	21	Completed	1	91	41	1	4	1	1435	0.580661	12	9	3	2002	17	Currently married	20	Yes, school		10	No	I	No	No		No	No step mother	No	No step father	No	No	Yes	Yes	Yes	No	No
1079	1165	163	4	2	19	Rural	Type B	No	No	Married Female	26	7	2019	21	Completed	1	91	41	1	4	1	1435	0.580661	13	26	2	2000	19	Currently married	22	Yes, school		8	No	I	No	No		No	No step mother	No	No step father	No	No	Yes	Yes	Yes	No	No
1080	1165	165	3	2	19	Rural	Type B	No	Yes	Married Female	26	7	2019	20	Completed	1	91	41	1	4	1	1435	0.580661	13	30	5	2000	19	Currently married	26	Yes,madrasa		9	No	IM	No	No		No	No step mother	No	No step father	No	No	Yes	Yes	Yes	No	No
1081	1165	173	2	2	19	Rural	Type B	No	No	Married Female	26	7	2019	20	Completed	1	91	41	1	4	1	1435	0.580661	14	30	4	2004	15	Currently married	18	Yes, school		7	No	K	No	No		No	No step mother	No	No step father	No	No	Yes	Yes	No	No	No
1082	1166	7	8	2	19	Rural	Type A	Yes	Yes	Married Female	5	1	2020	159	Completed	1	88	155	8	5	2	1441	0.580661	13	35	8	2000	19	Currently married	32	Yes, school		9	No	IN	No	No		No	No step mother	No	No step father	No	No	No	Yes	Yes	No	No
1083	1166	16	10	2	19	Rural	Type A	Yes	Yes	Married Female	5	1	2020	26	Completed	1	88	155	8	5	2	1441	0.580661	12	15	8	2004	15	Currently married	30	Yes, both school and madrasa	Madrasha	8	No	MN	No	No		No	No step mother	No	No step father	No	No	No	Yes	Yes	No	Yes
1084	1166	47	1	2	19	Rural	Type A	Yes	Yes	Married Female	6	1	2020	26	Completed	1	88	155	8	5	2	1441	0.580661	14	0	1	2002	17	Currently married	29	Yes,madrasa		7	No	O	No	No		No	No step mother	No	No step father	No	No	No	No	No	No	No
1085	1166	51	10	2	19	Rural	Type A	Yes	Yes	Married Female	5	1	2020	157	Completed	1	88	155	8	5	2	1441	0.580661	13	50	DK month	2002	18	Currently married	32	Yes, school		9	No	N	No	No		No	No step mother	No	No step father	No	No	No	Yes	Yes	No	No
1086	1166	53	4	2	19	Rural	Type A	Yes	Yes	Married Female	6	1	2020	26	Completed	2	88	155	8	5	2	1441	0.580661	14	48	11	2000	19	Currently married	25	Yes,madrasa		9	No	O	No	No		No	No step mother	No	No step father	No	No	No	Yes	Yes	No	No
1087	1166	68	2	2	19	Rural	Type A	Yes	Yes	Married Female	5	1	2020	159	Completed	1	88	155	8	5	2	1441	0.580661	15	0	DK month	DK	17	Currently married	32	Yes, school		5	No	HI	No	No		No	No step mother	No	No step father	No	No	Yes	No	No	No	No
1088	1166	91	3	2	19	Rural	Type A	Yes	No	Married Female	5	1	2020	24	Completed	1	88	155	8	5	2	1441	0.580661	13	54	6	2001	18	Currently married	28	Yes,madrasa		7	No	BM	No	No		Yes		Yes		No	No	No	No	No	No	No
1089	1166	146	4	2	19	Rural	Type A	Yes	No	Married Female	6	1	2020	24	Completed	1	88	155	8	5	2	1441	0.580661	14	58	DK month	DK	17	Currently married	25	Yes,madrasa		9	Yes,madrasa		No	Yes , paid in cash	Outside home	No	No step mother	No	No step father	No	No	Yes	No	No	No	Yes
1090	1167	61	6	7	36	Rural	Type B	No	Yes	Married Female	5	10	2019	4	Not at home	2	105	4	8	1	1	1438
1091	1167	82	2	7	36	Rural	Type B	No	Yes	Married Female	4	10	2019	3	Completed	1	105	4	8	1	1	1438	0.919701	10	33	DK month	2002	17	Currently married	30	Yes, school		3	No	HIMNO	No	No		No	No step mother	No	No step father	No	No	Yes	Yes	No	No	No
1092	1167	137	6	7	36	Rural	Type B	No	Yes	Married Female	4	10	2019	43	Completed	1	105	4	8	1	1	1438	0.919701	13	40	2	2004	15	Currently married	25	Yes, school		6	No	I	No	No		No	No step mother	No	No step father	No	No	Yes	Yes	No	No	No
1093	1167	142	2	7	36	Rural	Type B	No	Yes	Married Female	5	10	2019	43	Completed	1	105	4	8	1	1	1438	0.919701	9	17	DK month	2000	19	Currently married	26	Yes, school		10	No	I	No	No		No	No step mother	No	No step father	No	No	Yes	Yes	No	No	No
1094	1168	104	2	7	36	Rural	Type A	No	Yes	Married Female	13	10	2019	4	Completed	1	105	4	8	5	7	1438	0.919701	10	0	4	2001	18	Currently married	30	Yes, school		10	No	IO	No	No		No	No step mother	No	No step father	No	No	Yes	Yes	No	No	No
1095	1168	104	6	7	36	Rural	Type A	No	Yes	Married Female	13	10	2019	4	Completed	1	105	4	8	5	7	1438	0.919701	11	6	3	2001	18	Currently married	30	Yes, school		10	No	IM	No	No		No	No step mother	No	No step father	No	No	No	Yes	Yes	No	No
1096	1168	113	4	7	36	Rural	Type A	No	No	Married Female	13	10	2019	4	Completed	1	105	4	8	5	7	1438	0.919701	15	27	3	2002	17	Currently married	18	Yes, school		10	Yes, school		No	No		No	No step mother	No	No step father	No	No	Yes	Yes	Yes	No	No
1097	1169	9	4	7	36	Rural	Type B	No	No	Married Female	3	10	2019	3	Completed	1	105	4	8	1	7	1438	0.919701	8	45	3	2002	17	Currently married	28	Yes, school		5	No	HIKMN	No	No		No	No step mother	Yes		No	No	Yes	Yes	Yes	No	No
1098	1169	14	4	7	36	Rural	Type B	No	Yes	Married Female	2	10	2019	3	Completed	1	105	4	8	1	7	1438	0.919701	12	40	11	2002	16	Currently married	20	Yes, school		3	No	DHIMN	No	No		No	No step mother	No	No step father	No	No	Yes	Yes	Yes	No	No
1099	1169	90	3	7	36	Rural	Type B	No	Yes	Married Female	3	10	2019	85	Completed	1	105	4	8	1	7	1438	0.919701	13	42	3	2000	19	Currently married	27	Yes, school		2	No	CD	No	No		No	No step mother	No	No step father	No	No	Yes	Yes	No	No	No
1100	1170	22	2	7	36	Rural	Type A	Yes	Yes	Married Female	18	10	2019	56	Completed	1	105	4	8	5	7	1438	0.919701	13	15	5	2001	18	Currently married	26	Yes, school		8	No	HIM	No	No		No	No step mother	No	No step father	No	No	Yes	Yes	No	Yes	Yes
1101	1170	36	5	7	36	Rural	Type A	Yes	No	Married Female	19	10	2019	85	Not at home	1	105	4	8	5	7	1438
1102	1170	47	4	7	36	Rural	Type A	Yes	No	Married Female	18	10	2019	85	Completed	1	105	4	8	5	7	1438	0.919701	14	40	1	2001	18	Currently married	18	Yes, school		10	Yes, school		No	No		No	No step mother	No	No step father	No	No	Yes	Yes	Yes	No	No
1103	1170	99	10	7	36	Rural	Type A	Yes	Yes	Married Female	20	10	2019	3	Completed	1	105	4	8	5	7	1438	0.919701	11	13	2	2001	18	Currently married	35	Yes, both school and madrasa	School	12	No	IMN	No	No		No	No step mother	No	No step father	No	No	Yes	Yes	No	No	No
1104	1171	70	3	7	36	Rural	Type B	No	Yes	Married Female	23	10	2019	56	Completed	2	105	4	8	1	3	1438	0.919701	12	26	1	2000	19	Currently married	28	Yes, school		9	No	HI	No	No		No	No step mother	No	No step father	No	No	Yes	Yes	Yes	No	No
1105	1171	113	4	7	36	Rural	Type B	No	Yes	Married Female	22	10	2019	3	Completed	1	105	4	8	1	3	1438	0.919701	14	10	DK month	2000	19	Currently married	25	Yes, school		7	No	HMNO	No	No		Yes		No	No step father	No	No	Yes	No	No	No	No
1106	1171	116	3	7	36	Rural	Type B	No	Yes	Married Female	23	10	2019	3	Completed	1	105	4	8	1	3	1438	0.919701	9	58	8	2003	16	Currently married	19	Yes, school		7	No	DHIMN	No	No		Yes		Yes		No	No	No	No	No	No	No
1107	1171	136	3	7	36	Rural	Type B	No	Yes	Married Female	24	10	2019	3	Completed	1	105	4	8	1	3	1438	0.919701	9	55	2	2002	17	Currently married	23	Yes, school		10	No	IMN	No	No		No	No step mother	No	No step father	No	No	No	Yes	Yes	No	No
1108	1172	52	2	7	36	Rural	Type A	No	Yes	Married Female	7	10	2019	85	Completed	1	105	4	8	5	6	1438	0.919701	9	41	8	2001	18	Currently married	25	Yes, school		10	No	IN	No	No		No	No step mother	No	No step father	No	No	Yes	Yes	No	No	No
1109	1172	57	2	7	36	Rural	Type A	No	Yes	Married Female	7	10	2019	85	Completed	1	105	4	8	5	6	1438	0.919701	11	36	DK month	DK	19	Currently married	23	Yes, school		3	No	HK	No	No		No	No step mother	No	No step father	No	No	Yes	No	No	No	No
1110	1172	114	2	7	36	Rural	Type A	No	Yes	Married Female	7	10	2019	3	Completed	1	105	4	8	5	6	1438	0.919701	11	29	2	2000	19	Currently married	22	Yes, school		8	No	HIMN	No	No		No	No step mother	No	No step father	No	No	Yes	No	No	No	No
1111	1172	181	6	7	36	Rural	Type A	No	Yes	Married Female	8	10	2019	56	Not at home	1	105	4	8	5	6	1438
1112	1173	24	3	7	36	Rural	Type B	No	Yes	Married Female	28	10	2019	3	Completed	1	105	4	8	5	7	1438	0.919701	15	13	1	2002	17	Currently married	25	Yes, school		10	Yes, school		No	Yes , paid in cash	At home	Yes		Yes		No	No	No	No	No	No	No
1113	1173	65	3	7	36	Rural	Type B	No	Yes	Married Female	30	10	2019	4	Completed	1	105	4	8	5	7	1438	0.919701	10	1	6	2004	15	Currently married	31	Yes, school		7	No	I	No	No		Yes		Yes		Yes	No	No	No	No	No	No
1114	1173	72	3	7	36	Rural	Type B	No	Yes	Married Female	30	10	2019	4	Not at home	1	105	4	8	5	7	1438
1115	1173	97	4	7	36	Rural	Type B	No	Yes	Married Female	28	10	2019	56	Completed	1	105	4	8	5	7	1438	0.919701	13	24	5	2004	15	Currently married	19	Yes, school		3	No	DX	No	No		No	No step mother	No	No step father	No	No	Yes	Yes	Yes	No	No
1116	1173	114	6	7	36	Rural	Type B	No	Yes	Married Female	29	10	2019	56	Completed	1	105	4	8	5	7	1438	0.919701	9	52	DK month	2001	18	Currently married	19	Yes, school		5	No	HI	No	No		No	No step mother	No	No step father	No	No	Yes	Yes	Yes	No	No
1117	1173	125	7	7	36	Rural	Type B	No	Yes	Married Female	29	10	2019	56	Completed	1	105	4	8	5	7	1438	0.919701	10	35	DK month	2001	18	Currently married	35	Yes, school		4	No	HI	No	No		No	No step mother	No	No step father	No	No	No	Yes	No	No	No
1118	1173	132	2	7	36	Rural	Type B	No	Yes	Married Female	29	10	2019	56	Completed	1	105	4	8	5	7	1438	0.919701	13	26	DK month	2003	16	Currently married	24	Yes, school		8	No	IMX	No	No		No	No step mother	No	No step father	No	No	Yes	Yes	Yes	Yes	Yes
1119	1174	7	5	7	36	Rural	Type A	Yes	Yes	Married Female	25	10	2019	4	Completed	1	105	4	8	5	10	1438	0.919701	11	26	5	2003	16	Currently married	23	Yes,madrasa		5	No	I	No	No		No	No step mother	No	No step father	No	No	No	Yes	No	No	No
1120	1174	12	2	7	36	Rural	Type A	Yes	Yes	Married Female	25	10	2019	4	Completed	1	105	4	8	5	10	1438	0.919701	12	20	1	2001	18	Currently married	23	Yes, school		9	No	I	No	No		No	No step mother	No	No step father	No	No	Yes	No	No	No	No
1121	1174	17	4	7	36	Rural	Type A	Yes	Yes	Married Female	25	10	2019	56	Completed	1	105	4	8	5	10	1438	0.919701	15	48	11	1999	19	Currently married	25	Yes, school		3	No	H	No	No		No	No step mother	No	No step father	No	No	Yes	Yes	Yes	No	No
1122	1174	17	7	7	36	Rural	Type A	Yes	Yes	Married Female	25	10	2019	56	Completed	1	105	4	8	5	10	1438	0.919701	16	42	1	2001	18	Currently married	22	Yes, school		12	No	IMX	No	No		No	No step mother	No	No step father	No	No	Yes	Yes	Yes	Yes	Yes
1123	1174	31	8	7	36	Rural	Type A	Yes	No	Married Female	25	10	2019	85	Completed	1	105	4	8	5	10	1438	0.919701	8	45	8	2002	17	Currently married	27	Yes, school		8	No	I	No	No		No	No step mother	No	No step father	No	No	Yes	Yes	Yes	No	No
1124	1174	33	5	7	36	Rural	Type A	Yes	Yes	Married Female	25	10	2019	85	Completed	1	105	4	8	5	10	1438	0.919701	9	55	6	2002	17	Currently married	25	Yes, school		7	No	I	No	No		Yes		Yes		No	Yes	Yes	No	No	No	No
1125	1174	34	3	7	36	Rural	Type A	Yes	Yes	Married Female	25	10	2019	85	Completed	1	105	4	8	5	10	1438	0.919701	11	5	DK month	DK	18	Currently married	24	Yes, school		3	No	H	No	No		No	No step mother	No	No step father	No	No	Yes	Yes	No	No	No
1126	1174	44	4	7	36	Rural	Type A	Yes	Yes	Married Female	25	10	2019	85	Completed	1	105	4	8	5	10	1438	0.919701	14	5	DK month	DK	17	Currently married	20	Yes, school		4	No	H	No	No		No	No step mother	No	No step father	No	No	Yes	Yes	Yes	No	No
1127	1174	48	5	7	36	Rural	Type A	Yes	Yes	Married Female	25	10	2019	85	Not at home	1	105	4	8	5	10	1438
1128	1174	50	10	7	36	Rural	Type A	Yes	Yes	Married Female	26	10	2019	4	Completed	1	105	4	8	5	10	1438	0.919701	10	15	1	2001	18	Currently married	27	Yes, school		9	No	IO	No	No		No	No step mother	No	No step father	No	No	No	Yes	Yes	No	No
1129	1174	88	3	7	36	Rural	Type A	Yes	Yes	Married Female	25	10	2019	56	Not at home	1	105	4	8	5	10	1438
1130	1174	99	2	7	36	Rural	Type A	Yes	No	Married Female	26	10	2019	56	Completed	1	105	4	8	5	10	1438	0.919701	13	24	DK month	2000	19	Currently married	26	Yes, school		8	No	IK	No	No		No	No step mother	No	No step father	No	No	Yes	Yes	Yes	No	No
1131	1174	110	10	7	36	Rural	Type A	Yes	No	Married Female	27	10	2019	56	Completed	1	105	4	8	5	10	1438	0.919701	11	7	11	2002	16	Separated		Yes, school		9	No	I	Yes , paid in cash		Outside home	Yes		Yes		Yes	Yes	No	No	No	No	No
1132	1174	129	6	7	36	Rural	Type A	Yes	Yes	Married Female	25	10	2019	3	Completed	1	105	4	8	5	10	1438	0.919701	13	44	2	2001	18	Currently married	27	Yes, school		10	Yes, school		No	No		Yes		Yes		No	No	No	No	No	No	No
1133	1174	131	2	7	36	Rural	Type A	Yes	No	Married Female	25	10	2019	3	Completed	1	105	4	8	5	10	1438	0.919701	14	51	DK month	2003	16	Currently married	22	Yes, both school and madrasa	Madrasha	6	No	IMN	No	No		No	No step mother	No	No step father	No	No	Yes	No	No	No	No
1134	1174	132	4	7	36	Rural	Type A	Yes	Yes	Married Female	25	10	2019	3	Completed	1	105	4	8	5	10	1438	0.919701	15	46	DK month	2002	17	Currently married	22	Yes, both school and madrasa	Madrasha	7	No	IMO	No	No		No	No step mother	No	No step father	No	No	Yes	Yes	Yes	No	No
1135	1174	132	7	7	36	Rural	Type A	Yes	Yes	Married Female	25	10	2019	3	Completed	1	105	4	8	5	10	1438	0.919701	16	36	DK month	2004	15	Currently married	25	Yes, school		5	No	IMN	No	No		Yes		Yes		Yes	No	Yes	No	No	No	No
1136	1175	3	4	7	36	Rural	Type B	No	Yes	Married Female	28	9	2019	56	Completed	1	105	4	8	1	1	1437	0.919701	14	55	11	1999	19	Currently married	30	Yes, school		7	No	IM	No	No		No	No step mother	No	No step father	No	No	Yes	Yes	Yes	No	No
1137	1175	17	2	7	36	Rural	Type B	No	No	Married Female	28	9	2019	56	Completed	1	105	4	9	1	1	1437	0.919701	13	28	4	2000	19	Currently married	28	Yes, school		10	No	IM	No	No		No	No step mother	No	No step father	No	No	Yes	No	No	No	No
1138	1175	26	4	7	36	Rural	Type B	No	Yes	Married Female	28	9	2019	56	Completed	1	105	4	9	1	1	1437	0.919701	10	23	DK month	2003	16	Currently married	22	No					No	No		No	No step mother	No	No	No	No	Yes	Yes	Yes	No	No
1139	1175	54	2	7	36	Rural	Type B	No	Yes	Married Female	30	9	2019	56	Completed	1	105	4	8	1	1	1437	0.919701	9	11	7	2001	18	Currently married	23	Yes, school		8	No	HIM	No	No		No	No step mother	No	No step father	No	No	Yes	No	No	Yes	Yes
1140	1175	98	1	7	36	Rural	Type B	No	No	Married Female	29	9	2019	3	Completed	1	105	4	8	1	1	1437	0.919701	10	25	DK month	2000	19	Currently married	27	Yes, school		4	No	HIMNO	No	No		No	No step mother	No	No step father	No	No	Yes	No	No	No	No
1141	1175	105	5	7	36	Rural	Type B	No	No	Married Female	28	9	2019	43	Completed	1	105	4	8	1	1	1437	0.919701	9	44	10	2003	15	Currently married	22	Yes, school		8	No	I	No	No		No	No step mother	No	No step father	No	No	Yes	Yes	Yes	Yes	No
1142	1175	131	5	7	36	Rural	Type B	No	Yes	Married Female	29	9	2019	43	Completed	1	105	4	8	1	1	1437	0.919701	13	21	DK month	2002	17	Currently married	27	Yes, school		5	No	I	No	No		No	No step mother	No	No	No	No	Yes	Yes	No	No	No
1143	1175	149	6	7	36	Rural	Type B	No	Yes	Married Female	28	9	2019	85	Completed	1	105	4	8	1	1	1437	0.919701	11	22	1	2000	19	Currently married	25	Yes, school		8	No	I	No	No		No	No step mother	No	No step father	No	No	Yes	Yes	Yes	No	No
1144	1175	163	4	7	36	Rural	Type B	No	No	Married Female	29	9	2019	85	Completed	1	105	4	8	1	1	1437	0.919701	11	21	4	2003	16	Currently married	20	Yes, school		6	No	I	No	No		No	No step mother	No	No step father	No	No	Yes	Yes	Yes	Yes	No
1145	1177	11	2	7	58	Rural	Type B	No	Yes	Married Female	22	10	2019	78	Completed	1	92	53	9	5	1	1438	0.919701	14	35	DK month	DK	19	Currently married	24	Yes, school		7	No	IMO	No	No		No	No step mother	No	No step father	No	No	Yes	No	No	No	No
1146	1177	28	4	7	58	Rural	Type B	No	No	Married Female	22	10	2019	63	Completed	1	92	53	9	5	1	1438	0.919701	15	2	DK month	DK	19	Currently married	26	Yes,madrasa		4	No	HMO	No	No		No	No step mother	No	No step father	No	No	Yes	Yes	Yes	No	No
1147	1177	116	2	7	58	Rural	Type B	No	No	Married Female	22	10	2019	43	Completed	1	92	53	9	5	1	1438	0.919701	11	59	DK month	DK	19	Currently married	25	Yes, school		2	No	I	No	No		No	No step mother	No	No step father	No	No	Yes	No	No	No	No
1148	1177	201	3	7	58	Rural	Type B	No	Yes	Married Female	23	10	2019	63	Completed	1	92	53	9	5	1	1438	0.919701	12	10	11	2000	18	Currently married	25	Yes, school		9	No	IN	No	No		No	No step mother	No	No step father	No	No	Yes	No	Yes	No	No
1149	1177	254	2	7	58	Rural	Type B	No	Yes	Married Female	24	10	2019	78	Completed	1	92	53	9	5	1	1438	0.919701	12	0	9	2001	18	Currently married	25	Yes, school		7	No	IN	No	No		No	No step mother	No	No step father	No	No	Yes	No	No	No	No
1150	1178	27	8	7	58	Rural	Type A	Yes	Yes	Married Female	25	10	2019	78	Completed	1	92	53	9	5	5	1438	0.919701	16	23	3	2000	19	Currently married	25	Yes, school		10	No	IN	No	No		No	No step mother	No	No step father	No	No	Yes	Yes	Yes	No	No
1151	1178	47	10	7	58	Rural	Type A	Yes	No	Married Female	25	10	2019	63	Completed	1	92	53	9	5	5	1438	0.919701	10	35	DK month	2003	16	Currently married	25	Yes,madrasa		7	No	H	No	No		No	No step mother	No	No step father	No	No	Yes	Yes	Yes	No	No
1152	1179	54	3	7	58	Rural	Type B	No	Yes	Married Female	19	10	2019	43	Completed	1	92	53	9	3	6	1438	0.919701	10	16	7	2002	17	Currently married	19	Yes, school		9	Yes, school		No	No		No	No step mother	No	No step father	No	No	Yes	Yes	Yes	No	Yes
1153	1179	107	6	7	58	Rural	Type B	No	Yes	Married Female	20	10	2019	53	Completed	1	92	53	9	3	6	1438	0.919701	16	40	6	2000	19	Currently married	31	Yes, school		10	Yes, school		No	No		No	No step mother	No	No step father	No	No	Yes	No	No	No	No
1154	1179	147	2	7	58	Rural	Type B	No	Yes	Married Female	21	10	2019	43	Completed	1	92	53	9	3	6	1438	0.919701	11	25	DK month	2002	17	Currently married	25	Yes, school		5	No	I	No	No		No	No step mother	No	No step father	No	No	Yes	Yes	No	No	No
1155	1180	65	2	7	58	Rural	Type A	No	Yes	Married Female	4	10	2019	78	Completed	1	92	53	11	5	6	1438	0.919701	11	44	7	2004	15	Currently married	21	Yes, school		8	No	IKMN	No	No		Yes		No	No step father	No	No	No	No	No	No	No
1156	1181	39	2	7	58	Rural	Type B	No	Yes	Married Female	1	10	2019	63	Completed	1	92	53	11	5	7	1438	0.919701	14	36	3	2000	19	Currently married	31	Yes, school		7	No	I	No	No		No	No step mother	No	No step father	No	No	Yes	Yes	No	No	No
1157	1181	46	3	7	58	Rural	Type B	No	No	Married Female	3	10	2019	18	Completed	1	92	53	11	5	7	1438	0.919701	8	20	1	2000	19	Currently married	30	Yes, school		9	No	HI	No	No		No	Yes	No	No step father	No	No	No	Yes	No	No	No
1158	1181	105	4	7	58	Rural	Type B	No	Yes	Married Female	3	10	2019	18	Completed	1	92	53	11	5	7	1438	0.919701	9	25	DK month	DK	19	Currently married	23	Yes, school		3	No	IK	No	No		No	No step mother	No	No step father	No	No	Yes	No	Yes	No	No
1159	1181	122	4	7	58	Rural	Type B	No	Yes	Married Female	3	10	2019	78	Completed	2	92	53	11	5	7	1438	0.919701	9	52	DK month	2001	18	Currently married	23	Yes, school		9	No	IM	No	No		No	No step mother	No	No step father	No	No	Yes	Yes	Yes	Yes	No
1160	1181	131	2	7	58	Rural	Type B	No	No	Married Female	2	10	2019	66	Completed	1	92	53	11	5	7	1438	0.919701	13	25	DK month	DK	19	Currently married	30	Yes, school		4	No	H	No	No		No	No	No	No	No	No	Yes	No	No	No	No
1161	1181	156	10	7	58	Rural	Type B	No	Yes	Married Female	2	10	2019	63	Completed	1	92	53	11	5	7	1438	0.919701	12	15	6	2003	16	Currently married	22	Yes, school		7	No	H	No	No		No	No step mother	No	No step father	No	No	Yes	No	No	No	No
1162	1181	179	7	7	58	Rural	Type B	No	Yes	Married Female	3	10	2019	78	Completed	1	92	53	11	5	7	1438	0.919701	10	43	DK month	2001	18	Currently married	21	Yes, school		3	No	HIK	No	No		No	No step mother	No	No step father	No	No	Yes	Yes	Yes	No	No
1163	1182	75	4	7	58	Rural	Type A	Yes	Yes	Married Female	10	10	2019	66	Completed	1	92	53	9	1	2	1438	0.919701	11	33	DK month	2003	16	Currently married	25	Yes, school		7	No	K	No	No		No	No step mother	No	No step father	No	No	Yes	Yes	Yes	No	No
1164	1182	209	2	7	58	Rural	Type A	Yes	Yes	Married Female	12	10	2019	78	Not at home	2	92	53	9	1	2	1438
1165	1183	6	3	7	58	Rural	Type B	No	No	Married Female	9	10	2019	78	Completed	1	92	53	9	3	5	1438	0.919701	10	48	1	2001	18	Currently married	27	Yes, school		9	No	HIK	No	No		No	No step mother	No	No step father	No	No	Yes	No	Yes	No	No
1166	1183	81	3	7	58	Rural	Type B	No	Yes	Married Female	7	10	2019	66	Completed	1	92	53	9	3	5	1438	0.919701	16	25	3	2000	19	Currently married	40	Yes, school		4	No	IN	No	No		Yes		Yes		No	No	No	No	No	No	No
1167	1183	158	2	7	58	Rural	Type B	No	No	Married Female	8	10	2019	63	Completed	1	92	53	9	3	5	1438	0.919701	16	9	DK month	2000	19	Currently married	25	Yes, school		4	No	K	No	No		No	No step mother	No	No step father	No	No	Yes	Yes	Yes	No	No
1168	1184	28	7	7	90	Rural	Type A	No	No	Married Female	24	12	2019	19	Completed	1	87	19	19	6	2	1440	0.919701	13	17	1	2003	16	Currently married	30	Yes, school		7	No	I	No	No		No	No step mother	No	No step father	No	No	Yes	Yes	Yes	No	No
1169	1184	33	2	7	90	Rural	Type A	No	Yes	Married Female	24	12	2019	61	Completed	1	87	19	19	6	2	1440	0.919701	12	31	5	2000	19	Currently married	28	Yes, school		9	Yes, school		No	No		No	No step mother	No	No step father	No	No	Yes	Yes	No	No	No
1170	1184	55	5	7	90	Rural	Type A	No	Yes	Married Female	24	12	2019	148	Completed	1	87	19	19	6	2	1440	0.919701	13	21	DK month	2000	19	Currently married	27	No					No	No		No	No step mother	No	No step father	No	No	Yes	Yes	Yes	No	No
1171	1184	155	4	7	90	Rural	Type A	No	Yes	Married Female	25	12	2019	33	Completed	1	87	19	19	6	2	1440	0.919701	12	29	DK month	2001	18	Currently married	26	Yes, school		3	No	DK	No	No		No	No step mother	No	No step father	No	No	Yes	Yes	Yes	No	No
1172	1184	173	2	7	90	Rural	Type A	No	Yes	Married Female	25	12	2019	148	Completed	1	87	19	19	6	2	1440	0.919701	10	59	1	2000	19	Currently married	27	Yes, school		4	No	DHK	No	No		No	No step mother	No	No step father	No	No	Yes	Yes	No	No	No
1173	1185	19	2	7	90	Rural	Type B	No	Yes	Married Female	3	1	2020	163	Completed	1	87	19	19	2	1	1441	0.919701	17	35	9	2000	19	Currently married	35	Yes, school		6	No	K	No	No		No	No step mother	No	No step father	No	No	Yes	Yes	No	No	No
1174	1185	34	8	7	90	Rural	Type B	No	No	Married Female	3	1	2020	19	Completed	1	87	19	19	2	1	1441	0.919701	15	57	DK month	2003	17	Currently married	20	Yes, school		8	No	HI	No	No		No	No step mother	No	No step father	No	No	Yes	Yes	Yes	No	No
1175	1185	57	4	7	90	Rural	Type B	No	Yes	Married Female	3	1	2020	33	Completed	2	87	19	19	2	1	1441	0.919701	16	55	1	2002	18	Currently married	26	Yes, school		8	No	IMO	No	No		No	No step mother	No	No step father	No	No	Yes	Yes	Yes	No	No
1176	1185	59	2	7	90	Rural	Type B	No	Yes	Married Female	4	1	2020	19	Completed	2	87	19	19	2	1	1441	0.919701	9	51	DK month	2001	19	Currently married	26	Yes, school		6	No	DIK	No	No		No	No step mother	No	No step father	No	No	Yes	Yes	No	No	No
1177	1185	59	9	7	90	Rural	Type B	No	Yes	Married Female	4	1	2020	33	Completed	2	87	19	19	2	1	1441	0.919701	9	30	2	2002	17	Currently married	25	Yes, school		8	No	IM	Yes , paid in cash		At home	Yes		Yes		Yes	No	Yes	No	No	No	No
1178	1185	67	3	7	90	Rural	Type B	No	Yes	Married Female	2	1	2020	61	Completed	1	87	19	19	2	1	1441	0.919701	14	20	8	2001	18	Currently married	35	Yes, both school and madrasa	School	5	No	I	No	No		No	No step mother	No	No step father	No	No	No	Yes	Yes	No	No
1179	1185	77	2	7	90	Rural	Type B	No	Yes	Married Female	3	1	2020	61	Completed	1	87	19	19	2	1	1441	0.919701	16	26	DK month	2001	19	Currently married	34	Yes, school		5	No	KO	No	No		No	No	No	No step father	No	No	Yes	No	No	No	No
1180	1186	138	3	7	90	Rural	Type A	Yes	Yes	Married Female	28	12	2019	148	Completed	1	87	19	19	3	6	1440	0.919701	13	19	11	2002	17	Separated		Yes, school		5	No	K	No	No		Yes		Yes		No	No	No	No	No	No	No
1181	1187	140	4	7	90	Rural	Type B	No	No	Married Female	15	12	2019	30	Completed	1	111	22	13	6	5	1440	0.919701	10	28	DK month	2000	19	Currently married	26	Yes, school		4	No	K	No	No		No	No step mother	No	No step father	No	No	Yes	Yes	Yes	No	No
1182	1188	6	6	7	90	Rural	Type A	No	Yes	Married Female	21	12	2019	19	Completed	1	87	19	19	5	7	1440	0.919701	14	26	3	2000	19	Currently married	25	Yes, school		12	No	IN	No	No		No	No step mother	No	No step father	No	No	Yes	Yes	Yes	No	No
1183	1188	24	3	7	90	Rural	Type A	No	Yes	Married Female	23	12	2019	163	Completed	1	87	19	19	5	7	1440	0.919701	8	20	DK month	2000	19	Currently married	40	Yes, school		5	No	H	No	No		No	No step mother	No	No step father	No	Yes	No	No	No	No	No
1184	1188	38	2	7	90	Rural	Type A	No	Yes	Married Female	22	12	2019	148	Completed	2	87	19	19	5	7	1440	0.919701	11	31	DK month	2001	18	Currently married	25	Yes, both school and madrasa	Madrasha	2	No	H	No	No		No	No step mother	No	No step father	No	No	No	No	No	No	No
1185	1188	54	7	7	90	Rural	Type A	No	Yes	Married Female	21	12	2019	61	Completed	1	87	19	19	5	7	1440	0.919701	14	56	DK month	2000	19	Currently married	30	Yes, school		6	No	I	No	No		No	No step mother	No	No step father	No	No	No	Yes	Yes	No	No
1186	1188	57	4	7	90	Rural	Type A	No	No	Married Female	21	12	2019	33	Completed	1	87	19	19	5	7	1440	0.919701	13	53	DK month	2002	17	Currently married	29	Yes, school		5	No	IMO	No	No		No	No step mother	No	No step father	No	No	Yes	Yes	Yes	No	No
1187	1188	69	6	7	90	Rural	Type A	No	No	Married Female	22	12	2019	33	Completed	2	87	19	19	5	7	1440	0.919701	12	10	DK month	2001	18	Currently married	26	Yes, school		6	No	IN	No	No		No	No step mother	No	No step father	No	No	No	Yes	No	No	No
1188	1188	85	4	7	90	Rural	Type A	No	No	Married Female	22	12	2019	61	Completed	1	87	19	19	5	7	1440	0.919701	12	11	DK month	2004	15	Currently married	29	Yes, both school and madrasa	Madrasha	8	Yes, school		No	No		No	No	No	No step father	No	No	Yes	Yes	Yes	No	No
1189	1188	86	2	7	90	Rural	Type A	No	Yes	Married Female	22	12	2019	61	Completed	1	87	19	19	5	7	1440	0.919701	10	58	DK month	2001	18	Currently married	25	No					No	No		No	No step mother	No	No step father	No	No	Yes	Yes	No	No	No
1190	1188	159	8	7	90	Rural	Type A	No	Yes	Married Female	22	12	2019	163	Completed	1	87	19	19	5	7	1440	0.919701	15	28	7	2001	18	Currently married	23	Yes, both school and madrasa	School	6	No	I	No	No		Yes		Yes		No	No	Yes	Yes	Yes	No	No
1191	1189	36	4	7	90	Rural	Type B	No	No	Married Female	14	12	2019	148	Completed	1	87	19	19	3	7	1440	0.919701	11	51	3	2000	19	Currently married	38	Yes, school		9	Yes, school		No	No		No	No step mother	No	No step father	No	No	Yes	Yes	Yes	No	No
1192	1189	42	2	7	90	Rural	Type B	No	Yes	Married Female	14	12	2019	148	Completed	1	87	19	19	3	7	1440	0.919701	15	48	7	2003	16	Currently married	28	Yes, school		8	No	IKN	No	No		No	No step mother	No	No step father	No	No	Yes	No	No	No	No
1193	1189	66	3	7	90	Rural	Type B	No	Yes	Married Female	14	12	2019	33	Completed	1	87	19	19	3	7	1440	0.919701	12	47	DK month	2000	19	Deserted		Yes, school		2	No	IO	No	No		Yes		Yes		No	No	No	No	No	No	No
1194	1189	67	2	7	90	Rural	Type B	No	No	Married Female	14	12	2019	33	Completed	1	87	19	19	3	7	1440	0.919701	11	23	DK month	2001	18	Currently married	25	Yes, school		2	No	KMO	No	No		No	No step mother	No	No step father	No	No	Yes	No	No	No	No
1195	1189	72	7	7	90	Rural	Type B	No	No	Married Female	14	12	2019	33	Completed	1	87	19	19	3	7	1440	0.919701	14	56	DK month	2000	19	Currently married	25	Yes, school		8	No	DI	No	No		No	No step mother	No	No step father	No	No	Yes	Yes	Yes	No	No
1196	1189	85	4	7	90	Rural	Type B	No	Yes	Married Female	15	12	2019	19	Completed	1	87	19	19	3	7	1440	0.919701	13	15	DK month	2001	18	Currently married	22	Yes, school		3	No	DHI	No	No		No	No step mother	No	No step father	No	No	Yes	No	Yes	No	No
1197	1189	86	4	7	90	Rural	Type B	No	Yes	Married Female	15	12	2019	19	Completed	1	87	19	19	3	7	1440	0.919701	14	38	DK month	2003	16	Currently married	22	Yes,madrasa		7	No	H	No	No		No	No step mother	No	No step father	No	No	Yes	Yes	Yes	No	No
1198	1189	124	2	7	90	Rural	Type B	No	Yes	Married Female	15	12	2019	19	Completed	1	87	19	19	3	7	1440	0.919701	11	37	DK month	2002	17	Currently married	27	Yes,madrasa		7	No	I	No	No		No	No step mother	No	No step father	No	No	Yes	Yes	Yes	No	No
1199	1189	140	4	7	90	Rural	Type B	No	Yes	Married Female	17	12	2019	148	Completed	1	87	19	19	3	7	1440	0.919701	10	58	4	2000	19	Currently married	25	Yes, school		3	No	DHK	No	No		No	No step mother	No	No step father	No	No	Yes	No	Yes	No	No
1200	1189	145	2	7	90	Rural	Type B	No	Yes	Married Female	15	12	2019	33	Completed	1	87	19	19	3	7	1440	0.919701	10	53	DK month	2000	19	Currently married	30	Yes, school		2	No	HIO	No	No		No	No step mother	No	No step father	No	No	Yes	Yes	No	No	No
1201	1189	150	5	7	90	Rural	Type B	No	Yes	Married Female	15	12	2019	33	Completed	1	87	19	19	3	7	1440	0.919701	12	58	DK month	2001	18	Currently married	27	Yes, school		8	No	INO	No	No		No	No step mother	No	No step father	No	No	Yes	Yes	Yes	No	No
1202	1189	153	2	7	90	Rural	Type B	No	Yes	Married Female	17	12	2019	33	Completed	1	87	19	19	3	7	1440	0.919701	10	16	DK month	2000	19	Currently married	29	Yes, school		7	No	HI	No	No		No	No step mother	No	No step father	No	No	Yes	No	No	No	No
1203	1190	60	5	7	90	Rural	Type A	Yes	Yes	Married Female	30	12	2019	148	Completed	1	87	19	19	2	7	1440	0.919701	14	18	2	2000	19	Currently married	27	Yes,madrasa		7	No	I	No	No		No	No step mother	No	No step father	No	No	Yes	Yes	No	No	No
1204	1190	81	8	7	90	Rural	Type A	Yes	No	Married Female	31	12	2019	33	Completed	2	87	19	19	2	7	1440	0.919701	12	55	DK month	2001	18	Currently married	28	Yes,madrasa		5	No	KLM	No	No		Yes		No	No step father	No	No	Yes	Yes	No	No	No
1205	1191	1	4	7	90	Rural	Type B	No	Yes	Married Female	21	12	2019	164	Completed	1	111	22	21	3	1	1440	0.919701	14	35	DK month	2003	16	Currently married	26	Yes, school		3	No	L	No	No		No	No step mother	No	No step father	No	No	Yes	Yes	Yes	No	No
1206	1191	43	4	7	90	Rural	Type B	No	Yes	Married Female	22	12	2019	164	Completed	1	111	22	21	3	1	1440	0.919701	11	9	1	2002	17	Currently married	17	Yes, school		4	No	IM	No	No		No	No step mother	No	No step father	No	No	Yes	Yes	Yes	No	No
1207	1191	43	6	7	90	Rural	Type B	No	Yes	Married Female	22	12	2019	164	Completed	1	111	22	21	3	1	1440	0.919701	11	58	DK month	2004	15	Currently married	23	Yes,madrasa		6	No	IK	No	No		No	No step mother	No	No step father	No	No	Yes	Yes	Yes	No	No
1208	1191	46	4	7	90	Rural	Type B	No	No	Married Female	22	12	2019	38	Completed	1	111	22	21	3	1	1440	0.919701	15	41	1	2001	18	Currently married	25	Yes, both school and madrasa	Madrasha	10	No	IM	No	No		No	No step mother	No	No step father	No	No	Yes	Yes	Yes	No	No
1209	1191	54	10	7	90	Rural	Type B	No	Yes	Married Female	23	12	2019	28	Completed	1	111	22	21	3	1	1440	0.919701	14	30	1	2000	19	Currently married	31	Yes, school		5	No	K	No	No		No	No step mother	No	No step father	No	No	Yes	Yes	Yes	No	No
1210	1191	65	5	7	90	Rural	Type B	No	Yes	Married Female	22	12	2019	28	Completed	1	111	22	21	3	1	1440	0.919701	14	18	11	2001	18	Currently married	22	No					No	No		No	No step mother	No	No step father	No	No	Yes	Yes	Yes	No	No
1211	1191	87	2	7	90	Rural	Type B	No	No	Married Female	23	12	2019	22	Completed	1	111	22	21	3	1	1440	0.919701	9	32	DK month	2001	18	Currently married	28	Yes, school		7	No	IK	No	No		No	No step mother	No	No step father	No	No	Yes	Yes	No	No	No
1212	1191	152	11	7	90	Rural	Type B	No	Yes	Married Female	23	12	2019	38	Completed	1	111	22	21	3	1	1440	0.919701	10	31	10	2001	18	Currently married	27	Yes, school		10	Yes, school		No	No		No	No step mother	No	No step father	No	No	Yes	Yes	Yes	No	No
1213	1192	4	8	7	90	Rural	Type A	No	No	Married Female	18	12	2019	61	Completed	1	87	19	19	2	2	1440	0.919701	14	20	DK month	2002	17	Currently married	28	Yes, school		4	No	I	No	No		No	No step mother	No	No step father	No	No	Yes	Yes	No	No	No
1214	1192	10	2	7	90	Rural	Type A	No	Yes	Married Female	18	12	2019	61	Completed	1	87	19	19	2	2	1440	0.919701	15	47	2	2000	19	Currently married	24	Yes, both school and madrasa	School	8	No	I	No	No		No	No step mother	No	No step father	No	No	Yes	No	No	No	No
1215	1192	19	2	7	90	Rural	Type A	No	No	Married Female	18	12	2019	19	Completed	1	87	19	19	2	2	1440	0.919701	14	52	DK month	2002	17	Currently married	27	Yes,madrasa		7	No	H	Yes , paid in cash		At home	No	No step mother	No	No step father	No	No	Yes	Yes	No	No	No
1216	1192	30	3	7	90	Rural	Type A	No	No	Married Female	19	12	2019	148	Completed	2	87	19	19	2	2	1440	0.919701	10	36	DK month	2003	16	Currently married	22	Yes,madrasa		6	No	HI	No	No		No	No step mother	No	No step father	No	No	Yes	Yes	Yes	No	No
1217	1192	71	7	7	90	Rural	Type A	No	Yes	Married Female	19	12	2019	163	Completed	1	87	19	19	2	2	1440	0.919701	13	7	1	2003	16	Currently married	23	Yes, school		7	No	KNX	No	No		No	No step mother	No	No step father	No	No	Yes	Yes	Yes	No	No
1218	1192	79	10	7	90	Rural	Type A	No	Yes	Married Female	20	12	2019	33	Refused	2	87	19	19	2	2	1440
1219	1192	94	5	7	90	Rural	Type A	No	Yes	Married Female	20	12	2019	148	Completed	1	87	19	19	2	2	1440	0.919701	10	17	4	2000	19	Currently married	27	Yes,madrasa		8	No	HIN	No	No		No	No step mother	No	No step father	No	No	No	Yes	Yes	No	No
1220	1192	147	11	7	90	Rural	Type A	No	Yes	Married Female	20	12	2019	61	Completed	1	87	19	19	2	2	1440	0.919701	12	24	DK month	2001	18	Currently married	27	Yes,madrasa		7	No	I	No	No		No	No step mother	No	No step father	No	No	No	Yes	Yes	No	No
1221	1193	24	4	7	90	Rural	Type B	No	Yes	Married Female	18	12	2019	30	Completed	1	111	22	21	5	6	1440	0.919701	12	37	DK month	2001	18	Currently married	22	Yes, school		9	No	I	No	No		No	No step mother	No	No step father	No	No	Yes	Yes	Yes	No	No
1222	1193	32	7	7	90	Rural	Type B	No	Yes	Married Female	18	12	2019	30	Completed	1	111	22	21	5	6	1440	0.919701	13	29	1	2003	16	Currently married	23	Yes, school		9	No	I	No	No		No	No step mother	No	No step father	No	No	Yes	Yes	Yes	No	No
1223	1193	63	4	7	90	Rural	Type B	No	Yes	Married Female	19	12	2019	38	Completed	1	111	22	21	5	6	1440	0.919701	9	39	6	2001	18	Currently married	35	Yes, school		9	No	I	No	No		No	No step mother	No	No step father	No	No	Yes	Yes	Yes	No	No
1224	1193	80	4	7	90	Rural	Type B	No	Yes	Married Female	19	12	2019	22	Completed	1	111	22	21	5	6	1440	0.919701	9	31	1	2003	16	Currently married	25	Yes, school		7	No	K	No	No		No	No step mother	No	No step father	No	No	No	Yes	Yes	No	No
1225	1193	91	10	7	90	Rural	Type B	No	Yes	Married Female	20	12	2019	38	Completed	1	111	22	21	5	6	1440	0.919701	11	4	DK month	DK	17	Currently married	24	Yes, both school and madrasa	Madrasha	10	No	IMN	No	No		No	No step mother	No	No step father	No	No	Yes	Yes	Yes	No	No
1226	1193	100	9	7	90	Rural	Type B	No	No	Married Female	18	12	2019	28	Completed	1	111	22	21	5	6	1440	0.919701	13	17	DK month	DK	15	Currently married	23	Yes, school		7	No	I	No	No		No	No step mother	No	No step father	No	No	Yes	Yes	Yes	No	No
1227	1193	130	4	7	90	Rural	Type B	No	No	Married Female	19	12	2019	164	Completed	1	111	22	21	5	6	1440	0.919701	10	32	5	2003	16	Currently married	32	Yes, school		6	No	I	No	No		No	No step mother	No	No step father	No	No	Yes	Yes	Yes	No	No
1228	1193	152	4	7	90	Rural	Type B	No	No	Married Female	20	12	2019	164	Completed	1	111	22	21	5	6	1440	0.919701	13	1	1	2002	17	Currently married	23	Yes, school		10	No	I	No	No		No	No step mother	No	No step father	No	No	Yes	Yes	Yes	No	No
1229	1193	163	8	7	90	Rural	Type B	No	Yes	Married Female	19	12	2019	28	Completed	1	111	22	21	5	6	1440	0.919701	11	3	DK month	DK	19	Currently married	25	Yes, school		6	No	I	No	No		No	No step mother	No	No step father	No	No	Yes	Yes	Yes	No	No
1230	1193	165	4	7	90	Rural	Type B	No	No	Married Female	20	12	2019	38	Completed	1	111	22	21	5	6	1440	0.919701	13	40	DK month	DK	16	Currently married	22	Yes, both school and madrasa	Madrasha	8	Yes,madrasa		No	No		Yes		Yes		Yes	No	No	No	No	No	No
1231	1194	9	4	7	91	Rural	Type A	Yes	No	Married Female	25	10	2019	1	Completed	1	124	40	11	5	7	1438	0.919701	10	59	1	2001	18	Currently married	32	Yes, school		6	No	HL	No	No		No	No step mother	No	No step father	No	No	Yes	Yes	Yes	No	No
1232	1195	33	6	7	91	Rural	Type B	No	No	Married Female	15	10	2019	40	Completed	1	124	40	11	1	5	1438	0.919701	14	31	1	2001	18	Currently married	26	Yes, school		7	No	IK	No	No		No	No step mother	No	No step father	No	No	Yes	Yes	Yes	No	No
1233	1195	36	8	7	91	Rural	Type B	No	Yes	Married Female	15	10	2019	10	Completed	1	124	40	11	1	5	1438	0.919701	14	2	5	2000	19	Currently married	21	Yes, school		9	No	DHI	No	No		No	No step mother	No	No step father	No	No	No	Yes	No	No	No
1234	1195	76	12	7	91	Rural	Type B	No	No	Married Female	16	10	2019	31	Completed	1	124	40	11	1	5	1438	0.919701	10	0	2	2001	18	Currently married	26	Yes, both school and madrasa	Madrasha	12	No	HI	No	No		No	No step mother	No	No step father	No	No	Yes	Yes	Yes	No	No
1235	1197	77	8	7	91	Rural	Type B	No	Yes	Married Female	26	9	2019	74	Completed	1	124	40	9	1	2	1437	0.919701	12	55	5	2000	19	Currently married	22	No					No	No		No	No step mother	No	No step father	No	No	Yes	Yes	Yes	No	No
1236	1198	81	7	7	91	Rural	Type A	Yes	Yes	Married Female	20	10	2019	1	Completed	1	124	40	11	1	7	1438	0.919701	13	7	DK month	2002	17	Currently married	36	Yes, school		7	No	HIKX	No	No		No	No step mother	No	No step father	No	No	Yes	Yes	Yes	No	No
1237	1198	95	4	7	91	Rural	Type A	Yes	No	Married Female	20	10	2019	31	Completed	1	124	40	11	1	7	1438	0.919701	17	2	DK month	2001	18	Currently married	28	Yes,madrasa		9	No	HIN	No	Yes , paid in cash	At home	No	No step mother	No	No step father	No	No	Yes	Yes	Yes	No	No
1238	1199	97	8	7	91	Rural	Type B	No	Yes	Married Female	12	10	2019	10	Completed	1	124	40	11	5	1	1438	0.919701	15	25	2	2001	18	Currently married	27	Yes, school		10	No	I	No	No		No	No step mother	No	No step father	No	No	No	Yes	Yes	No	No
1239	1199	101	5	7	91	Rural	Type B	No	Yes	Married Female	11	10	2019	1	Completed	1	124	40	11	5	1	1438	0.919701	14	27	11	2001	17	Currently married	24	Yes,madrasa		8	No	L	No	No		No	No step mother	No	No step father	No	No	No	Yes	No	No	No
1240	1199	142	3	7	91	Rural	Type B	No	Yes	Married Female	12	10	2019	1	Completed	1	124	40	11	5	1	1438	0.919701	14	6	4	2001	18	Currently married	28	Yes,madrasa		5	No	DIK	No	No		Yes		Yes		No	No	No	No	No	No	No
1241	1200	37	2	7	91	Rural	Type A	No	Yes	Married Female	4	10	2019	1	Completed	1	124	40	9	5	2	1438	0.919701	15	57	5	2003	16	Currently married	25	Yes, school		5	No	DIK	No	No		No	No step mother	No	No step father	No	No	Yes	No	No	No	No
1242	1200	42	4	7	91	Rural	Type A	No	Yes	Married Female	5	10	2019	31	Completed	1	124	40	9	5	2	1438	0.919701	9	17	6	2001	18	Currently married	28	Yes, school		10	No	Z	No	No		No	No step mother	No	No step father	No	No	Yes	Yes	Yes	No	No
1243	1200	51	2	7	91	Rural	Type A	No	Yes	Married Female	4	10	2019	31	Completed	1	124	40	9	5	2	1438	0.919701	14	23	2	2003	16	Currently married	26	Yes, school		9	No	IN	No	No		No	No step mother	No	No step father	No	No	Yes	No	No	No	No
1244	1201	29	2	7	91	Rural	Type B	No	Yes	Married Female	2	10	2019	31	Completed	1	124	40	9	5	1	1438	0.919701	11	27	DK month	DK	18	Currently married	23	Yes, school		6	No	DI	No	No		No	No step mother	No	No step father	No	No	Yes	Yes	No	No	No
1245	1201	40	2	7	91	Rural	Type B	No	No	Married Female	3	10	2019	31	Completed	1	124	40	9	5	1	1438	0.919701	10	12	8	2003	16	Currently married	35	Yes, school		5	No	IO	No	No		No	No step mother	No	No step father	No	No	Yes	Yes	No	No	No
1246	1201	56	4	7	91	Rural	Type B	No	Yes	Married Female	3	10	2019	31	Postponed	1	124	40	9	5	1	1438
1247	1201	94	4	7	91	Rural	Type B	No	Yes	Married Female	2	10	2019	31	Completed	1	124	40	9	5	1	1438	0.919701	16	0	3	2001	18	Currently married	28	Yes, school		10	No	I	No	No		No	No step mother	No	No step father	No	No	Yes	Yes	No	No	No
1248	1201	94	7	7	91	Rural	Type B	No	Yes	Married Female	3	10	2019	31	Completed	1	124	40	9	5	1	1438	0.919701	16	7	1	2003	16	Currently married	32	Yes, school		10	No	Z	No	No		No	No step mother	No	No step father	No	No	No	Yes	No	No	No
1249	1201	149	9	7	91	Rural	Type B	No	Yes	Married Female	3	10	2019	10	Not at home	1	124	40	9	5	1	1438
1250	1202	22	4	7	91	Rural	Type A	Yes	Yes	Married Female	8	10	2019	10	Completed	1	124	40	11	5	9	1438	0.919701	9	45	10	2002	16	Currently married	23	Yes, school		10	Yes, school		No	No		No	No step mother	No	No step father	No	No	Yes	Yes	Yes	No	No
1251	1202	30	2	7	91	Rural	Type A	Yes	Yes	Married Female	8	10	2019	31	Completed	1	124	40	11	5	9	1438	0.919701	10	0	DK month	2001	18	Currently married	27	Yes, school		8	No	I	No	No		No	No step mother	No	No step father	No	No	Yes	Yes	No	No	No
1252	1202	107	11	7	91	Rural	Type A	Yes	No	Married Female	8	10	2019	10	Completed	1	124	40	11	5	9	1438	0.919701	12	1	DK month	2000	19	Currently married	25	Yes, school		4	No	HK	No	No		No	No step mother	No	No step father	No	No	Yes	Yes	No	No	No
1253	1203	3	6	7	91	Rural	Type B	No	Yes	Married Female	22	10	2019	10	Completed	1	124	40	11	1	2	1438	0.919701	10	48	8	2000	19	Currently married	23	Yes, school		10	No	INO	No	No		No	No step mother	No	No step father	No	No	Yes	Yes	Yes	No	No
1254	1203	21	7	7	91	Rural	Type B	No	Yes	Married Female	22	10	2019	10	Completed	1	124	40	11	1	2	1438	0.919701	12	22	DK month	2000	19	Currently married	22	Yes, school		4	No	HK	No	No		No	No step mother	No	No step father	No	No	Yes	Yes	Yes	No	No
1255	1203	29	2	7	91	Rural	Type B	No	Yes	Married Female	23	10	2019	31	Completed	1	124	40	11	1	2	1438	0.919701	14	40	DK month	2001	18	Currently married	26	Yes, school		4	No	IKN	No	No		No	No step mother	No	No step father	No	No	Yes	Yes	Yes	No	No
1256	1203	110	8	7	91	Rural	Type B	No	Yes	Married Female	23	10	2019	10	Completed	1	124	40	11	1	2	1438	0.919701	12	58	DK month	2001	18	Currently married	25	Yes, school		5	No	AD	No	No		No	No step mother	No	No step father	No	No	No	Yes	Yes	No	No
1257	1203	117	2	7	91	Rural	Type B	No	No	Married Female	22	10	2019	40	Completed	1	124	40	11	1	2	1438	0.919701	9	22	DK month	2003	16	Currently married	27	Yes, school		4	No	IK	No	No		No	No step mother	No	No step father	No	No	Yes	No	No	No	No
1258	1203	123	2	7	91	Rural	Type B	No	No	Married Female	22	10	2019	40	Completed	1	124	40	11	1	2	1438	0.919701	15	23	DK month	2001	18	Currently married	22	Yes, school		4	No	FI	No	No		No	No step mother	No	No step father	No	No	Yes	No	Yes	No	No
1259	1203	144	2	7	91	Rural	Type B	No	Yes	Married Female	23	10	2019	10	Completed	1	124	40	11	1	2	1438	0.919701	10	5	12	2001	17	Currently married	25	Yes, school		7	No	H	No	No		No	No step mother	No	No step father	No	No	Yes	No	No	No	No
1260	1204	19	3	7	91	Rural	Type A	No	Yes	Married Female	13	10	2019	31	Completed	1	124	40	11	1	5	1438	0.919701	11	52	2	2001	18	Divorced		Yes, school		6	No	KM	Yes , paid in cash		At home	Yes		Yes		No	No	No	No	No	No	No
1261	1204	81	6	7	91	Rural	Type A	No	No	Married Female	14	10	2019	31	Completed	1	124	40	11	1	5	1438	0.919701	11	13	12	1999	19	Currently married	27	Yes, school		9	No	HI	No	No		No	No step mother	No	No step father	No	No	No	Yes	Yes	No	No
1262	1204	114	4	7	91	Rural	Type A	No	No	Married Female	14	10	2019	40	Completed	1	124	40	11	1	5	1438	0.919701	15	26	10	2001	18	Currently married	35	Yes, school		12	Yes, school		No	No		No	No step mother	No	No step father	No	No	Yes	No	Yes	No	No
1263	1204	155	2	7	91	Rural	Type A	No	Yes	Married Female	14	10	2019	31	Completed	1	124	40	11	1	5	1438	0.919701	14	15	10	1999	19	Currently married	30	Yes, school		10	No	I	No	No		No	No step mother	Yes		No	No	Yes	No	No	No	No
1264	2001	1	5	1	4	Urban	Type B	No	Yes	Married Female	24	11	2019	157	Completed	1	94	23	12	3	2	1439	0.738611	10	8	10	2000	19	Currently married	21	Yes, school		10	Yes, school		No	No		Yes		Yes		No	No	Yes	No	No	No	No
1265	2001	5	4	1	4	Urban	Type B	No	Yes	Married Female	24	11	2019	157	Completed	1	94	23	12	3	2	1439	0.738611	12	18	5	2002	17	Separated		Yes, school		5	No	IN	Yes , paid in cash		Outside home	Yes		No	No step father	No	No	No	No	No	No	No
1266	2001	53	3	1	4	Urban	Type B	No	No	Married Female	25	11	2019	165	Completed	1	94	23	12	3	2	1439	0.738611	13	10	2	2000	19	Divorced		Yes, school		12	Yes, school		Yes , paid in cash		Outside home	Yes		No	No step father	No	No	No	No	No	Yes	No
1267	2001	73	3	1	4	Urban	Type B	No	Yes	Married Female	25	11	2019	82	Completed	1	94	23	12	3	2	1439	0.738611	14	10	DK month	2000	19	Currently married	26	Yes, school		10	Yes, school		No	No		Yes		No	No step father	No	No	No	No	No	No	No
1268	2001	96	2	1	4	Urban	Type B	No	Yes	Married Female	25	11	2019	26	Completed	1	94	23	12	3	2	1439	0.738611	12	12	DK month	2004	15	Currently married	30	Yes, school		7	No	H	No	No		No	No step mother	No	No step father	No	No	Yes	Yes	No	No	No
1269	2002	48	3	1	6	Urban	Type A	Yes	Yes	Married Female	30	9	2019	26	Completed	1	94	23	15	1	7	1437	0.738611	11	5	2	2002	17	Currently married	26	Yes, school		10	Yes, school		No	No		Yes		Yes		No	No	No	No	No	No	Yes
1270	2002	114	4	1	6	Urban	Type A	Yes	Yes	Married Female	30	9	2019	33	Completed	1	94	23	15	1	7	1437	0.738611	11	59	2	2002	17	Currently married	24	Yes, both school and madrasa	Madrasha	10	No	K	No	No		No	No step mother	No	No step father	No	No	Yes	Yes	Yes	Yes	Yes
1271	2002	116	3	1	6	Urban	Type A	Yes	Yes	Married Female	30	9	2019	33	Completed	1	94	23	15	1	7	1437	0.738611	13	28	1	2000	19	Currently married	24	Yes, school		7	No	IMO	No	No		No	No step mother	No	No step father	No	No	Yes	No	Yes	No	No
1272	2002	121	8	1	6	Urban	Type A	Yes	Yes	Married Female	30	9	2019	81	Completed	1	94	23	15	1	7	1437	0.738611	10	18	DK month	2000	19	Currently married	28	Yes,madrasa		8	No	IN	No	No		No	No step mother	No	No step father	No	No	Yes	Yes	Yes	No	No
1273	2002	128	2	1	6	Urban	Type A	Yes	No	Married Female	30	9	2019	81	Completed	2	94	23	15	1	7	1437	0.738611	11	30	11	1999	19	Currently married	22	Yes, school		10	No	MO	No	No		No	No step mother	No	No step father	No	No	Yes	No	No	Yes	Yes
1274	2002	145	2	1	6	Urban	Type A	Yes	No	Married Female	29	9	2019	23	Completed	1	94	23	15	1	7	1437	0.738611	14	24	1	2000	19	Currently married	32	Yes, school		12	Yes, school		No	No		No	No step mother	No	No step father	No	No	Yes	No	No	No	No
1275	2002	168	7	1	6	Urban	Type A	Yes	No	Married Female	30	9	2019	82	Completed	1	94	23	15	1	7	1437	0.738611	13	10	1	2002	17	Currently married	26	Yes, school		10	Yes, school		No	No		No	No step mother	No	No step father	No	No	Yes	Yes	Yes	No	No
1276	2003	11	4	1	6	Urban	Type B	No	Yes	Married Female	1	10	2019	26	Completed	1	94	23	15	1	5	1438	0.738611	11	4	12	2002	16	Currently married	30	Yes, both school and madrasa	Madrasha	9	No	IN	No	No		No	No step mother	No	No step father	No	No	Yes	Yes	No	No	No
1277	2003	51	4	1	6	Urban	Type B	No	No	Married Female	3	10	2019	82	Completed	3	94	23	15	1	5	1438	0.738611	12	55	5	2000	19	Currently married	28	Yes, school		12	Yes, school		Yes , paid in cash		Both home and outside	No	No step mother	No	No step father	No	No	Yes	Yes	Yes	Yes	No
1278	2003	69	4	1	6	Urban	Type B	No	No	Married Female	3	10	2019	23	Completed	1	94	23	15	1	5	1438	0.738611	14	45	3	2002	17	Currently married	24	Yes, school		4	No	H	No	No		Yes		Yes		Yes	No	No	No	No	No	No
1279	2003	72	2	1	6	Urban	Type B	No	Yes	Married Female	2	10	2019	23	Completed	1	94	23	15	1	5	1438	0.738611	17	25	1	2001	18	Currently married	25	Yes, school		10	No	INO	No	No		No	No step mother	No	No step father	No	No	Yes	No	No	No	No
1280	2003	104	6	1	6	Urban	Type B	No	No	Married Female	1	10	2019	81	Completed	1	94	23	15	1	5	1438	0.738611	13	7	12	1999	19	Currently married	22	Yes, school		12	Yes, school		No	Yes , paid in cash	Outside home	No	No step mother	No	No step father	No	No	Yes	Yes	No	No	No
1281	2003	111	2	1	6	Urban	Type B	No	Yes	Married Female	2	10	2019	81	Completed	2	94	23	15	1	5	1438	0.738611	15	25	1	2000	19	Currently married	26	Yes, school		7	No	IMO	No	No		No	No step mother	No	No step father	No	No	Yes	No	No	No	No
1282	2003	140	3	1	6	Urban	Type B	No	Yes	Married Female	1	10	2019	33	Completed	1	94	23	15	1	5	1438	0.738611	11	38	5	2002	17	Separated		Yes, both school and madrasa	Madrasha	15	Yes,madrasa		No	No		Yes		Yes		No	No	No	No	No	No	No
1283	2003	161	2	1	6	Urban	Type B	No	No	Married Female	3	10	2019	33	Completed	2	94	23	15	1	5	1438	0.738611	10	41	DK month	2000	19	Currently married	28	Yes, school		7	No	IMNO	No	No		No	No step mother	No	No step father	No	No	Yes	Yes	Yes	No	No
1284	2004	6	2	1	6	Urban	Type A	No	Yes	Married Female	5	10	2019	33	Completed	2	94	23	15	3	7	1438	0.738611	12	18	DK month	2002	17	Currently married	23	Yes, school		5	No	HNO	No	No		No	No step mother	No	No step father	No	No	Yes	No	No	No	No
1285	2004	9	2	1	6	Urban	Type A	No	No	Married Female	4	10	2019	33	Completed	1	94	23	15	3	7	1438	0.738611	12	0	DK month	2000	19	Currently married	23	Yes, both school and madrasa	Madrasha	4	No	KO	Yes , paid in cash		At home	No	No step mother	Yes		No	No	Yes	Yes	No	No	No
1286	2004	60	3	1	6	Urban	Type A	No	Yes	Married Female	4	10	2019	81	Completed	1	94	23	15	3	7	1438	0.738611	13	5	3	2001	18	Separated		Yes, school		5	No	IO	No	Yes , paid in cash	At home	Yes		Yes		No	No	No	No	No	No	No
1287	2004	150	3	1	6	Urban	Type A	No	Yes	Married Female	6	10	2019	81	Completed	1	94	23	15	3	7	1438	0.738611	9	28	5	2002	17	Currently married	25	Yes, school		9	Yes, school		No	No		Yes		No	No step father	Yes	No	Yes	No	No	Yes	Yes
1288	2005	4	4	1	6	Urban	Type B	No	No	Married Female	20	10	2019	81	Completed	1	94	23	15	1	6	1438	0.738611	15	52	4	2002	17	Currently married	24	Yes, school		9	No	X	No	No		No	No	No	No step father	No	No	Yes	Yes	Yes	No	Yes
1289	2005	33	4	1	6	Urban	Type B	No	No	Married Female	20	10	2019	26	Completed	1	94	23	15	1	6	1438	0.738611	17	54	8	2000	19	Currently married	25	Yes, school		7	No	I	No	No		No	No step mother	No	No step father	No	No	Yes	Yes	Yes	No	No
1290	2005	51	3	1	6	Urban	Type B	No	Yes	Married Female	21	10	2019	82	Completed	1	94	23	15	1	6	1438	0.738611	16	52	DK month	2003	16	Currently married	19	No					No	No		Yes		No	No step father	Yes	No	Yes	No	No	No	No
1291	2005	52	7	1	6	Urban	Type B	No	Yes	Married Female	20	10	2019	82	Completed	1	94	23	15	1	6	1438	0.738611	14	29	1	2001	18	Currently married	23	Yes, school		4	No	H	No	No		No	No step mother	No	No step father	No	No	Yes	Yes	Yes	No	No
1292	2005	74	2	1	6	Urban	Type B	No	Yes	Married Female	20	10	2019	33	Completed	1	94	23	15	1	6	1438	0.738611	15	5	11	2001	17	Currently married	25	Yes, school		9	No	MO	Yes , paid in cash		Outside home	No	No step mother	No	No step father	No	No	Yes	No	No	No	No
1293	2005	84	2	1	6	Urban	Type B	No	Yes	Married Female	21	10	2019	33	Completed	1	94	23	15	1	6	1438	0.738611	11	32	DK month	2001	18	Currently married	25	Yes, school		5	No	IM	No	No		No	No step mother	No	No step father	No	No	Yes	No	No	No	No
1294	2005	107	4	1	6	Urban	Type B	No	Yes	Married Female	21	10	2019	82	Completed	1	94	23	15	1	6	1438	0.738611	18	4	DK month	2002	17	Divorced		Yes, school		6	No	H	No	No		Yes		Yes		Yes	No	No	No	No	No	No
1295	2005	109	7	1	6	Urban	Type B	No	No	Married Female	21	10	2019	82	Refused	1	94	23	15	1	6	1438
1296	2005	154	6	1	6	Urban	Type B	No	No	Married Female	21	10	2019	81	Completed	1	94	23	15	1	6	1438	0.738611	10	45	DK month	2001	18	Currently married	23	No					No	No		Yes		No	No step father	Yes	No	No	No	No	No	No
1297	2006	2	9	1	9	Urban	Type A	Yes	Yes	Married Female	10	10	2019	28	Completed	1	111	9	2	1	6	1438	0.738611	15	52	8	2000	19	Currently married	28	Yes, both school and madrasa	School	10	Yes, school		No	No		No	No step mother	No	No step father	No	No	Yes	Yes	No	No	No
1298	2006	6	4	1	9	Urban	Type A	Yes	No	Married Female	15	10	2019	38	Completed	3	111	9	2	1	6	1438	0.738611	9	2	DK month	2004	15	Currently married	28	Yes, school		8	No	IN	No	No		No	No step mother	No	No step father	No	No	Yes	Yes	Yes	No	No
1299	2006	33	4	1	9	Urban	Type A	Yes	Yes	Married Female	10	10	2019	38	Completed	1	111	9	2	1	6	1438	0.738611	16	16	4	2001	18	Currently married	25	Yes, school		9	No	IN	No	No		No	No step mother	No	No step father	No	No	Yes	Yes	Yes	No	No
1300	2006	47	7	1	9	Urban	Type A	Yes	Yes	Married Female	14	10	2019	30	Completed	1	111	9	2	1	6	1438	0.738611	9	27	DK month	2001	18	Currently married	35	Yes, school		5	No	I	No	No		No	No step mother	No	No step father	No	No	Yes	Yes	Yes	No	No
1301	2006	85	4	1	9	Urban	Type A	Yes	Yes	Married Female	14	10	2019	30	Completed	1	111	9	2	1	6	1438	0.738611	11	31	12	2000	18	Divorced		Yes,madrasa		10	No	K	No	No		Yes		Yes		Yes	No	No	No	No	No	No
1302	2006	111	3	1	9	Urban	Type A	Yes	No	Married Female	14	10	2019	28	Completed	1	111	9	2	1	6	1438	0.738611	13	6	DK month	2003	16	Currently married	20	Yes, school		7	No	N	No	No		Yes		Yes		No	No	No	No	No	No	No
1303	2006	114	3	1	9	Urban	Type A	Yes	Yes	Married Female	14	10	2019	28	Completed	1	111	9	2	1	6	1438	0.738611	12	13	DK month	2000	19	Currently married	26	Yes, school		9	No	N	No	No		Yes		Yes		No	No	No	No	No	No	No
1304	2006	118	4	1	9	Urban	Type A	Yes	No	Married Female	14	10	2019	38	Completed	1	111	9	2	1	6	1438	0.738611	14	33	DK month	2004	15	Currently married	22	Yes, school		5	No	MO	No	No		No	No step mother	No	No step father	No	No	Yes	Yes	Yes	No	No
1305	2006	136	6	1	9	Urban	Type A	Yes	Yes	Married Female	14	10	2019	28	Completed	1	111	9	2	1	6	1438	0.738611	14	15	11	2000	18	Currently married	26	Yes, both school and madrasa	Madrasha	8	No	K	No	No		No	No step mother	No	No step father	No	No	No	Yes	Yes	No	No
1306	2006	198	3	1	9	Urban	Type A	Yes	Yes	Married Female	15	10	2019	22	Completed	1	111	9	2	1	6	1438	0.738611	12	33	3	2000	19	Currently married	22	Yes, school		12	Yes, school		No	No		Yes		Yes		No	No	No	No	No	No	No
1307	2006	216	2	1	9	Urban	Type A	Yes	Yes	Married Female	15	10	2019	38	Completed	1	111	9	2	1	6	1438	0.738611	13	58	DK month	2002	17	Currently married	35	Yes, school		9	Yes, school		No	No		No	No step mother	No	No step father	No	No	Yes	Yes	No	No	No
1308	2007	91	2	3	26	Urban	Type B	No	No	Married Female	31	7	2019	16	Completed	1	115	23	4	3	10	1435	1.13112	9	57	DK month	DK	18	Currently married	28	Yes, school		7	No	IN	No	No		No	No step mother	No	No step father	No	No	Yes	No	No	No	No
1309	2007	99	3	3	26	Urban	Type B	No	Yes	Married Female	31	7	2019	16	Completed	1	115	23	4	3	10	1435	1.13112	14	45	5	2001	18	Currently married	24	Yes, school		5	No	X	No	No		Yes		Yes		No	No	Yes	No	No	No	No
1310	2007	114	4	3	26	Urban	Type B	No	Yes	Married Female	31	7	2019	27	Completed	1	115	23	4	3	10	1435	1.13112	12	0	3	2002	17	Currently married	26	Yes, school		8	No	IMNO	No	No		No	No step mother	No	No step father	No	No	Yes	Yes	Yes	No	No
1311	2007	126	4	3	26	Urban	Type B	No	Yes	Married Female	31	7	2019	82	Completed	1	115	23	0	3	10	1435	1.13112	11	39	DK month	DK	17	Currently married	26	Yes,madrasa		8	No	INX	No	No		Yes		Yes		Yes	No	No	No	No	No	No
1312	2008	9	2	3	26	Other urban	Type A	No	Yes	Married Female	4	12	2019	55	Completed	1	89	48	19	3	6	1440	1.13112	10	17	9	2001	18	Currently married	24	Yes, school		6	No	X	No	No		No	No step mother	No	No step father	No	No	Yes	No	No	No	No
1313	2008	54	5	3	26	Other urban	Type A	No	Yes	Married Female	5	12	2019	55	Completed	1	89	48	19	3	6	1440	1.13112	8	53	6	2002	17	Currently married	19	Yes, school		8	No	HI	No	No		No	No step mother	No	No step father	No	No	Yes	Yes	Yes	No	No
1314	2008	79	2	3	26	Other urban	Type A	No	Yes	Married Female	5	12	2019	55	Completed	1	89	48	19	3	6	1440	1.13112	10	52	2	2001	18	Currently married	26	Yes, school		7	No	HI	No	No		No	No step mother	No	No step father	No	No	Yes	No	No	No	No
1315	2008	88	9	3	26	Other urban	Type A	No	Yes	Married Female	6	12	2019	58	Completed	1	89	48	19	3	6	1440	1.13112	10	34	9	2001	18	Currently married	25	Yes, school		4	No	HI	No	No		No	No step mother	No	No step father	No	No	Yes	Yes	Yes	No	No
1316	2008	91	5	3	26	Other urban	Type A	No	Yes	Married Female	5	12	2019	139	Completed	1	89	48	19	3	6	1440	1.13112	10	31	DK month	2001	18	Currently married	22	Yes, school		4	No	IN	No	No		No	No step mother	No	No step father	No	No	Yes	Yes	Yes	No	No
1317	2008	104	3	3	26	Other urban	Type A	No	Yes	Married Female	5	12	2019	58	Completed	1	89	48	19	3	6	1440	1.13112	9	27	DK month	2003	16	Currently married	20	Yes, school		7	No	IK	No	No		Yes		Yes		No	No	No	No	No	No	No
1318	2009	93	4	3	26	Urban	Type B	No	No	Married Female	27	7	2019	61	Completed	1	87	70	5	5	6	1435	1.13112	13	38	7	2001	18	Currently married	25	Yes, school		10	No	I	No	No		No	No	No	No	No	No	Yes	Yes	Yes	No	No
1319	2010	58	4	3	26	Other urban	Type A	Yes	Yes	Married Female	25	8	2019	7	Completed	1	103	5	0	2	2	1436	1.13112	13	27	3	2002	17	Currently married	23	Yes, school		6	No	H	No	No		Yes		Yes		No	No	Yes	No	No	No	No
1320	2010	64	4	3	26	Other urban	Type A	Yes	Yes	Married Female	25	8	2019	7	Completed	1	103	5	9	2	2	1436	1.13112	12	10	DK month	DK	17	Currently married	20	Yes, school		20	No	H	No	No		No	No step mother	No	No step father	No	No	Yes	Yes	Yes	No	No
1321	2010	96	2	3	26	Other urban	Type A	Yes	No	Married Female	26	8	2019	31	Completed	1	103	5	0	2	2	1436	1.13112	10	50	12	2000	18	Currently married	34	Yes, school		9	No	I	No	No		No	No step mother	No	No step father	No	No	Yes	No	No	No	No
1322	2010	132	2	3	26	Other urban	Type A	Yes	No	Married Female	26	8	2019	57	Completed	1	103	5	4	2	2	1436	1.13112	11	38	11	1999	19	Currently married	35	Yes, school		7	No	H	No	No		No	No step mother	No	No step father	No	No	Yes	No	No	No	No
1323	2011	26	5	3	26	Urban	Type B	No	Yes	Married Female	28	7	2019	81	Refused	1	87	70	0	3	1	1435
1324	2011	44	6	3	26	Urban	Type B	No	No	Married Female	28	7	2019	61	Completed	1	87	70	5	3	1	1435	1.13112	12	50	10	2003	15	Currently married	28	Yes, school		8	Yes, school		No	No		Yes		Yes		No	No	No	No	No	No	No
1325	2012	33	4	3	26	Urban	Type A	No	No	Married Female	30	7	2019	33	Completed	1	87	70	5	1	2	1435	1.13112	11	48	4	2001	18	Currently married	43	Yes, school		6	No	DI	No	No		No	No step mother	No	No step father	No	No	Yes	Yes	Yes	No	No
1326	2012	69	5	3	26	Urban	Type A	No	No	Married Female	30	7	2019	33	Completed	1	87	70	5	1	2	1435	1.13112	13	13	9	1999	19	Currently married	24	Yes, school		12	Yes, school		No	No		No	No	No	No step father	Yes	No	Yes	Yes	Yes	No	No
1327	2012	81	3	3	26	Urban	Type A	No	No	Married Female	31	7	2019	81	Completed	1	87	70	5	1	2	1435	1.13112	10	50	4	2002	17	Currently married	36	Yes, school		7	No	I	No	No		No	No step mother	No	No step father	No	No	Yes	Yes	No	No	No
1328	2012	100	5	3	26	Urban	Type A	No	No	Married Female	31	7	2019	61	Completed	1	87	70	5	1	2	1435	1.13112	11	40	11	1999	19	Currently married	29	Yes,madrasa		8	No	O	No	No		No	No	No	No	No	No	No	Yes	Yes	No	No
1329	2013	27	4	3	26	Urban	Type B	No	No	Married Female	25	7	2019	57	Completed	1	103	5	14	2	10	1435	1.13112	14	13	8	2002	16	Currently married	29	Yes, school		8	No	IN	No	No		No	No step mother	No	No step father	No	No	Yes	Yes	Yes	No	No
1330	2014	6	4	3	26	Other urban	Type A	Yes	No	Married Female	27	8	2019	57	Completed	1	103	40	4	1	1	1436	1.13112	11	22	2	2001	18	Currently married	24	Yes, school		10	No	I	No	Yes , paid in cash	Outside home	No	No step mother	No	No step father	No	No	Yes	Yes	No	No	No
1331	2014	28	3	3	26	Other urban	Type A	Yes	No	Married Female	27	8	2019	31	Completed	1	103	40	9	1	1	1436	1.13112	11	35	5	2000	19	Currently married	30	Yes, school		9	No	IO	No	No		No	No step mother	No	No step father	No	No	Yes	Yes	Yes	No	No
1332	2014	127	4	3	26	Other urban	Type A	Yes	Yes	Married Female	28	8	2019	57	Completed	1	103	40	9	1	1	1436	1.13112	13	3	2	2001	18	Currently married	22	Yes, school		7	No	I	Yes , paid in cash		Outside home	No	No step mother	No	No step father	No	No	Yes	Yes	Yes	No	No
1333	2014	138	1	3	26	Other urban	Type A	Yes	No	Married Female	28	8	2019	7	Completed	1	103	40	9	1	1	1436	1.13112	12	45	9	1999	19	Currently married	19	Yes, school		12	No	IKM	No	Yes , paid in cash	Outside home	No	No step mother	No	No step father	No	No	Yes	Yes	Yes	No	No
1334	2014	149	2	3	26	Other urban	Type A	Yes	Yes	Married Female	28	8	2019	7	Completed	1	103	40	9	1	1	1436	1.13112	11	40	DK month	DK	18	Currently married	18	Yes, school		4	No	IN	No	No		No	No step mother	No	No step father	No	No	Yes	No	No	No	No
1335	2015	60	3	3	26	Urban	Type B	No	No	Married Female	2	8	2019	27	Completed	1	115	23	4	5	8	1436	1.13112	13	4	5	2004	15	Currently married	25	Yes, school		7	No	DIN	No	Yes , paid in cash	Outside home	Yes		Yes		No	No	No	No	No	No	No
1336	2015	115	2	3	26	Urban	Type B	No	No	Married Female	2	8	2019	16	Completed	1	115	23	4	5	8	1436	1.13112	13	36	DK month	2000	19	Currently married	28	Yes, school		7	No	D	No	No		No	No step mother	No	No step father	No	No	Yes	Yes	No	No	No
1337	2015	126	2	3	26	Urban	Type B	No	Yes	Married Female	2	8	2019	82	Completed	1	115	23	4	5	8	1436	1.13112	17	3	11	2002	16	Currently married	27	Yes, school		8	No	O	No	No		No	No step mother	No	No step father	No	No	Yes	Yes	No	No	No
1338	2015	131	2	3	26	Urban	Type B	No	No	Married Female	2	8	2019	84	Completed	1	115	23	4	5	8	1436	1.13112	12	45	DK month	DK	19	Currently married	22	Yes,madrasa		7	No	I	No	No		No	No step mother	No	No step father	No	No	Yes	Yes	Yes	No	No
1339	2016	70	3	3	26	Other urban	Type A	No	No	Married Female	5	1	2020	25	Completed	1	86	161	18	3	7	1441	1.13112	12	10	7	2001	18	Currently married	30	Yes, school		9	No	K	No	No		Yes		Yes		No	No	No	No	No	No	No
1340	2017	19	2	3	26	Other urban	Type B	No	No	Married Female	2	1	2020	132	Completed	1	99	32	5	3	5	1441	1.13112	10	22	1	2001	18	Currently married	27	Yes, school		6	No	HI	No	Yes , paid in cash	At home	No	No step mother	No	No step father	No	No	Yes	No	No	No	No
1341	2017	22	2	3	26	Other urban	Type B	No	Yes	Married Female	4	1	2020	36	Not at home	3	99	32	5	3	5	1441
1342	2017	42	2	3	26	Other urban	Type B	No	Yes	Married Female	4	1	2020	153	Not at home	3	99	32	5	3	5	1441
1343	2017	111	5	3	26	Other urban	Type B	No	Yes	Married Female	3	1	2020	132	Completed	1	99	32	5	3	5	1441	1.13112	13	55	1	2001	18	Currently married	22	Yes, school		8	No	IN	Yes , paid in cash		At home	No	No step mother	No	No step father	No	No	Yes	Yes	No	No	No
1344	2019	10	5	3	26	Urban	Type B	No	No	Married Female	29	7	2019	64	Completed	1	90	44	13	2	5	1435	1.13112	9	12	6	2000	19	Currently married	28	Yes, school		10	No	I	No	No		No	No step mother	No	No step father	No	No	Yes	Yes	Yes	No	No
1345	2019	55	2	3	26	Urban	Type B	No	No	Married Female	29	7	2019	12	Completed	1	90	44	13	2	5	1435	1.13112	9	7	2	2000	19	Currently married	27	Yes, school		11	Yes, school		No	No		Yes		Yes		No	No	No	No	No	No	No
1346	2019	66	4	3	26	Urban	Type B	No	No	Married Female	30	7	2019	64	Refused	3	90	44	13	2	5	1435
1347	2019	93	4	3	26	Urban	Type B	No	No	Married Female	28	7	2019	12	Completed	1	90	44	13	2	5	1435	1.13112	14	41	11	2000	18	Currently married	22	Yes, school		9	Yes, school		No	No		No	No step mother	No	No step father	No	No	Yes	Yes	Yes	No	No
1348	2019	98	5	3	26	Urban	Type B	No	Yes	Married Female	30	7	2019	10	Completed	1	90	44	13	2	5	1435	1.13112	16	20	9	2002	16	Currently married	30	Yes, school		10	No	I	No	No		Yes		No	No step father	No	No	No	No	No	No	No
1349	2020	4	4	3	26	Urban	Type A	No	Yes	Married Female	2	8	2019	61	Completed	1	87	70	5	1	3	1436	1.13112	13	9	1	2000	19	Currently married	24	Yes, both school and madrasa	School	7	No	KO	No	No		No	No step mother	No	No step father	No	No	Yes	Yes	Yes	No	No
1350	2020	117	3	3	26	Urban	Type A	No	Yes	Married Female	3	8	2019	33	Completed	1	87	70	0	1	3	1436	1.13112	12	1	4	2000	19	Widowed		Yes, school		4	No	IMO	Yes , paid in cash		Outside home	Yes		Yes		No	No	No	No	No	No	No
1351	2020	147	2	3	26	Urban	Type A	No	Yes	Married Female	3	8	2019	61	Completed	1	87	70	0	1	3	1436	1.13112	13	0	2	2000	19	Currently married	29	No					No	No		No	No step mother	No	No step father	No	No	No	No	No	No	No
1352	2020	150	2	3	26	Urban	Type A	No	Yes	Married Female	3	8	2019	61	Completed	1	87	70	0	1	3	1436	1.13112	16	9	5	2001	18	Currently married	24	Yes, school		1	No	DK	Yes , paid in cash		Outside home	No	No step mother	No	No step father	No	No	Yes	No	No	No	No
1353	2021	3	7	3	26	Urban	Type B	No	No	Married Female	28	7	2019	57	Completed	1	103	5	14	2	3	1435	1.13112	16	51	10	2000	18	Currently married	27	Yes,madrasa		10	No	AI	No	No		No	No step mother	No	No step father	No	No	Yes	Yes	Yes	No	No
1354	2021	67	4	3	26	Urban	Type B	No	Yes	Married Female	27	7	2019	40	Completed	1	103	5	14	2	3	1435	1.13112	14	12	DK month	DK	18	Currently married	18	Yes, school		5	No	DI	No	No		No	No	No	No	No	No	Yes	Yes	Yes	No	No
1355	2021	99	7	3	26	Urban	Type B	No	No	Married Female	29	7	2019	57	Completed	1	103	5	14	2	3	1435	1.13112	11	1	8	2002	16	Currently married	23	Yes, school		4	No	H	No	No		No	No step mother	No	No step father	No	No	Yes	Yes	Yes	No	No
1356	2021	135	8	3	26	Urban	Type B	No	No	Married Female	28	7	2019	31	Completed	1	103	5	14	2	3	1435	1.13112	12	23	12	2002	16	Currently married	20	Yes, school		10	No	HI	No	No		No	No	No	No	No	No	Yes	Yes	Yes	No	No
1357	2022	94	8	3	26	Other urban	Type A	Yes	No	Married Female	1	9	2019	31	Completed	1	103	40	4	6	6	1437	1.13112	14	33	12	1999	19	Currently married	27	Yes, school		10	No	DH	No	Yes , paid in cash	Outside home	No	No step mother	No	No step father	No	No	Yes	Yes	Yes	No	No
1358	2023	114	12	3	26	Other urban	Type B	No	No	Married Female	9	1	2020	81	Completed	1	110	35	13	2	1	1441	1.13112	11	16	3	2002	17	Currently married	27	Yes, school		10	Yes, school		No	No		No	No step mother	No	No step father	No	No	Yes	Yes	Yes	No	No
1359	2023	120	2	3	26	Other urban	Type B	No	No	Married Female	9	1	2020	76	Completed	1	110	35	13	2	1	1441	1.13112	11	45	8	2001	18	Currently married	22	Yes, both school and madrasa	School	1	No	K	Yes , paid in cash		Outside home	No	No	No	No step father	No	No	Yes	No	No	No	Yes
1360	2023	129	2	3	26	Other urban	Type B	No	No	Married Female	10	1	2020	76	Completed	1	110	35	13	2	1	1441	1.13112	9	33	DK month	2001	19	Currently married	25	Yes, school		5	No	KL	No	No		No	No step mother	No	No step father	No	No	Yes	No	No	No	No
1361	2023	144	2	3	26	Other urban	Type B	No	No	Married Female	9	1	2020	1	Completed	1	110	35	13	2	1	1441	1.13112	13	15	DK month	2001	19	Currently married	26	Yes, school		3	No	K	No	No		No	No step mother	No	No step father	No	No	Yes	No	No	No	No
1362	2024	6	6	3	26	Urban	Type A	No	No	Married Female	4	8	2019	44	Refused	3	90	44	13	2	7	1436
1363	2024	36	2	3	26	Urban	Type A	No	No	Married Female	31	7	2019	64	Completed	3	90	44	13	2	7	1435	1.13112	12	35	9	1999	19	Currently married	40	Yes, school		9	No	I	No	No		No	No step mother	No	No step father	No	No	No	Yes	No	No	No
1364	2025	9	2	3	26	Urban	Type B	No	No	Married Female	25	7	2019	18	Completed	1	111	13	10	1	1	1435	1.13112	10	15	1	2000	19	Currently married	28	Yes, school		8	No	HIO	No	No		No	No step mother	No	No step father	No	No	Yes	No	No	No	No
1365	2025	94	5	3	26	Urban	Type B	No	Yes	Married Female	26	7	2019	17	Completed	1	111	13	10	1	1	1435	1.13112	10	22	DK month	2000	19	Currently married	29	Yes, school		8	No	IN	No	No		No	No step mother	No	No step father	No	No	Yes	Yes	Yes	No	No
1366	2025	111	2	3	26	Urban	Type B	No	No	Married Female	26	7	2019	18	Completed	1	111	13	10	1	1	1435	1.13112	15	53	1	2001	18	Currently married	30	Yes, school		9	No	HI	Yes , paid in cash		Outside home	No	No step mother	No	No step father	No	No	Yes	Yes	No	No	No
1367	2025	123	6	3	26	Urban	Type B	No	No	Married Female	27	7	2019	18	Completed	1	111	13	10	1	1	1435	1.13112	10	39	4	DK	19	Currently married	28	Yes, school		5	No	IKO	No	No		No	No step mother	No	No step father	No	No	No	Yes	No	No	No
1368	2025	124	2	3	26	Urban	Type B	No	Yes	Married Female	26	7	2019	74	Completed	1	111	13	10	1	1	1435	1.13112	16	30	DK month	DK	18	Separated		Yes,madrasa		5	No	K	Yes , paid in cash		Outside home	Yes		No	No	No	Yes	No	No	No	No	No
1369	2025	141	2	3	26	Urban	Type B	No	No	Married Female	26	7	2019	73	Completed	1	111	13	0	1	1	1435	1.13112	16	1	1	2002	17	Currently married	22	Yes, school		9	No	DI	No	No		No	No step mother	No	No step father	No	No	Yes	Yes	No	No	No
1370	2026	1	3	3	26	Urban	Type A	Yes	Yes	Married Female	6	9	2019	31	Completed	1	103	40	9	5	1	1437	1.13112	10	30	DK month	DK	19	Divorced		Yes, school		4	No	HX	Yes , paid in cash		Outside home	Yes		Yes		No	No	No	No	No	No	No
1371	2026	28	2	3	26	Urban	Type A	Yes	Yes	Married Female	4	9	2019	31	Completed	1	103	40	9	5	1	1437	1.13112	12	40	DK month	DK	18	Currently married	26	Yes, school		8	No	I	No	No		No	No step mother	No	No step father	No	No	Yes	No	No	No	No
1372	2027	52	2	3	26	Other urban	Type B	No	No	Married Female	5	1	2020	36	Completed	1	99	32	5	3	1	1441	1.13112	12	4	DK month	2003	17	Currently married	22	Yes, school		4	No	H	No	No		No	No step mother	No	No step father	No	No	Yes	No	No	No	No
1373	2027	116	2	3	26	Other urban	Type B	No	Yes	Married Female	6	1	2020	154	Completed	1	99	32	5	3	1	1441	1.13112	11	15	DK month	2004	16	Currently married	24	Yes, school		4	No	DJ	No	No		No	No step mother	No	No step father	No	No	Yes	No	No	No	No
1374	2027	117	4	3	26	Other urban	Type B	No	No	Married Female	6	1	2020	154	Completed	1	99	32	5	3	1	1441	1.13112	10	30	DK month	2003	17	Currently married	28	Yes, school		6	No	KL	Yes , paid in cash		At home	No	No step mother	No	No step father	No	No	Yes	Yes	No	No	No
1375	2028	23	2	3	26	Other urban	Type A	No	Yes	Married Female	30	12	2019	154	Completed	1	99	32	5	6	7	1440	1.13112	11	16	4	2001	18	Currently married	30	Yes, both school and madrasa	School	8	No	MN	No	No		No	No step mother	No	No step father	No	No	Yes	No	No	No	No
1376	2028	46	4	3	26	Other urban	Type A	No	No	Married Female	30	12	2019	132	Completed	1	99	32	5	6	7	1440	1.13112	13	10	DK month	2003	16	Currently married	30	Yes, school		7	No	IK	No	No		No	No step mother	No	No step father	No	No	Yes	Yes	Yes	No	No
1377	2028	69	2	3	26	Other urban	Type A	No	Yes	Married Female	30	12	2019	154	Completed	1	99	32	5	6	7	1440	1.13112	13	30	11	2001	18	Currently married	23	Yes, both school and madrasa	Madrasha	7	No	IN	No	No		No	No step mother	No	No step father	No	No	Yes	No	No	No	No
1378	2028	141	2	3	26	Other urban	Type A	No	Yes	Married Female	31	12	2019	153	Completed	1	99	32	5	6	7	1440	1.13112	12	5	DK month	2000	19	Currently married	26	Yes, school		4	No	H	No	No		No	No step mother	No	No step father	No	No	Yes	No	No	No	No
1379	2029	16	4	3	26	Urban	Type B	No	Yes	Married Female	4	8	2019	16	Completed	1	115	23	4	3	5	1436	1.13112	10	42	2	2003	16	Currently married	24	Yes, school		7	No	H	No	No		No	No step mother	No	No step father	No	No	Yes	Yes	Yes	No	No
1380	2029	52	6	3	26	Urban	Type B	No	Yes	Married Female	4	8	2019	27	Completed	1	115	23	4	3	5	1436	1.13112	11	0	1	2000	19	Currently married	29	Yes, school		10	No	O	No	No		Yes		No	No step father	No	No	Yes	No	No	No	No
1381	2029	84	3	3	26	Urban	Type B	No	No	Married Female	5	8	2019	82	Completed	1	115	23	4	3	5	1436	1.13112	12	6	1	2003	16	Currently married	20	Yes, school		9	No	HI	No	No		Yes		Yes		No	No	Yes	No	No	No	No
1382	2029	102	2	3	26	Urban	Type B	No	Yes	Married Female	4	8	2019	82	Completed	1	115	23	4	3	5	1436	1.13112	9	24	4	2001	18	Currently married	24	Yes, school		9	No	NO	No	No		No	No step mother	No	No step father	No	No	Yes	No	No	No	No
1383	2030	51	2	3	26	Urban	Type A	Yes	No	Married Female	8	9	2019	40	Completed	1	103	40	9	4	3	1437	1.13112	11	34	DK month	DK	18	Currently married	25	Yes, school		2	No	CD	No	No		No	No step mother	No	No step father	No	No	Yes	No	No	No	No
1384	2030	126	2	3	26	Urban	Type A	Yes	Yes	Married Female	8	9	2019	40	Completed	1	103	40	9	4	3	1437	1.13112	11	1	11	2000	18	Currently married	23	Yes, school		2	No	I	Yes , paid in cash		Outside home	No	No	No	No	Yes	No	No	No	No	No	No
1385	2030	127	4	3	26	Urban	Type A	Yes	No	Married Female	8	9	2019	57	Completed	1	103	40	9	4	3	1437	1.13112	13	33	12	2000	18	Currently married	24	Yes, school		12	No	I	No	No		No	No	No	No	No	No	Yes	Yes	No	No	No
1386	2031	10	6	3	26	Urban	Type B	No	Yes	Married Female	6	8	2019	64	Postponed	3	90	44	13	4	2	1436
1387	2031	13	2	3	26	Urban	Type B	No	Yes	Married Female	4	8	2019	64	Completed	1	90	44	13	4	2	1436	1.13112	16	14	8	2000	18	Currently married	25	Yes, school		10	No	I	No	No		No	No step mother	No	No step father	No	No	Yes	No	No	No	No
1388	2031	22	2	3	26	Urban	Type B	No	Yes	Married Female	5	8	2019	44	Completed	2	90	44	13	4	2	1436	1.13112	12	10	1	2001	18	Currently married	22	Yes, school		7	No	I	No	Yes , paid in cash	Outside home	No	No step mother	No	No step father	No	No	Yes	Yes	Yes	No	No
1389	2031	77	2	3	26	Urban	Type B	No	Yes	Married Female	6	8	2019	83	Completed	1	90	44	13	4	2	1436	1.13112	9	38	7	2002	17	Currently married	25	Yes, school		8	No	I	No	No		No	No step mother	No	Yes	No	No	Yes	No	No	No	No
1390	2031	118	2	3	26	Urban	Type B	No	No	Married Female	5	8	2019	83	Completed	1	90	44	13	4	2	1436	1.13112	17	0	2	2003	16	Currently married	27	Yes, school		10	Yes, school		No	No		No	No step mother	No	No step father	No	No	Yes	No	No	Yes	Yes
1391	2031	129	2	3	26	Urban	Type B	No	Yes	Married Female	6	8	2019	10	Completed	1	90	44	13	4	2	1436	1.13112	9	50	2	2001	18	Currently married	25	No					No	No		No	No step mother	No	No step father	No	No	Yes	No	No	No	No
1392	2031	151	2	3	26	Urban	Type B	No	No	Married Female	6	8	2019	10	Completed	1	90	44	13	4	2	1436	1.13112	13	10	DK month	2001	18	Currently married	25	Yes, school		7	No	I	No	No		Yes		Yes		No	No	Yes	No	No	No	No
1393	2032	3	2	3	26	Urban	Type A	No	No	Married Female	5	8	2019	61	Completed	1	87	70	5	4	6	1436	1.13112	12	0	DK month	DK	19	Currently married	28	Yes, school		1	No	K	Yes , paid in cash		At home	No	Yes	No	No step father	No	No	Yes	No	No	No	No
1394	2032	12	3	3	26	Urban	Type A	No	No	Married Female	4	8	2019	61	Completed	1	87	70	5	4	6	1436	1.13112	14	37	1	2000	19	Currently married	30	Yes, school		2	No	IKO	No	No		No	No step mother	No	No step father	No	No	Yes	No	No	No	No
1395	2032	100	2	3	26	Urban	Type A	No	No	Married Female	5	8	2019	33	Completed	1	87	70	5	4	6	1436	1.13112	14	35	6	2000	19	Currently married	25	Yes, school		12	No	H	No	No		No	No	No	No	No	No	Yes	No	No	No	No
1396	2032	141	2	3	26	Urban	Type A	No	Yes	Married Female	5	8	2019	80	Completed	1	87	70	5	4	6	1436	1.13112	15	3	DK month	2000	19	Currently married	27	Yes, school		7	No	IO	No	No		No	No step mother	No	No step father	No	No	Yes	No	No	No	No
1397	2033	25	2	3	26	Urban	Type B	No	Yes	Married Female	25	7	2019	23	Completed	1	115	23	4	1	7	1435	1.13112	12	48	11	1999	19	Currently married	28	Yes, school		12	Yes, school		No	Yes , paid in cash	At home	No	No step mother	No	No step father	No	No	Yes	No	No	No	No
1398	2034	10	2	3	26	Urban	Type A	Yes	Yes	Married Female	9	9	2019	7	Completed	1	103	7	9	1	5	1437	1.13112	11	10	99	DK	16	Currently married	21	Yes,madrasa		6	No	H	No	No		No	No step mother	No	No	No	No	Yes	Yes	Yes	No	No
1399	2034	14	6	3	26	Urban	Type A	Yes	No	Married Female	9	9	2019	7	Completed	1	103	7	9	1	5	1437	1.13112	10	6	8	2002	17	Currently married	27	Yes, school		7	No	HI	No	No		No	No step mother	No	No step father	No	No	Yes	Yes	No	No	No
1400	2034	75	1	3	26	Urban	Type A	Yes	No	Married Female	9	9	2019	7	Completed	1	103	7	9	1	5	1437	1.13112	14	0	DK month	2001	18	Currently married	18	Yes, school		4	No	DI	No	No		No	No step mother	No	No step father	No	No	Yes	No	No	No	No
1401	2034	146	3	3	26	Urban	Type A	Yes	Yes	Married Female	10	9	2019	31	Completed	1	103	7	9	1	5	1437	1.13112	10	55	8	2000	19	Currently married	22	Yes, school		10	No	HK	Yes , paid in cash		Outside home	Yes		No	No step father	No	No	Yes	No	No	No	No
1402	2034	148	3	3	26	Urban	Type A	Yes	No	Married Female	10	9	2019	31	Completed	1	103	7	9	1	5	1437	1.13112	12	27	DK month	2001	18	Currently married	23	Yes, school		5	No	INO	No	No		Yes		Yes		No	No	No	No	No	No	No
1403	2036	22	5	3	26	Urban	Type A	No	Yes	Married Female	27	7	2019	2	Completed	1	89	48	7	1	3	1435	1.13112	14	37	1	2001	18	Currently married	22	Yes, school		9	No	HO	Yes , paid in cash		At home	No	No step mother	No	No step father	No	No	Yes	Yes	Yes	No	No
1404	2037	142	3	3	26	Urban	Type B	No	No	Married Female	30	7	2019	6	Completed	1	89	48	7	2	6	1435	1.13112	13	53	2	2002	17	Currently married	19	Yes, school		7	No	H	No	Yes , paid in cash	Outside home	No	No step mother	No	No step father	No	No	Yes	No	No	No	No
1405	2041	81	2	3	26	Urban	Type B	No	Yes	Married Female	6	8	2019	57	Completed	1	103	5	14	1	8	1436	1.13112	14	3	12	2000	18	Currently married	26	Yes, school		9	No	IN	No	No		No	No step mother	No	No step father	No	No	Yes	Yes	Yes	No	No
1406	2042	42	4	3	26	Urban	Type A	Yes	No	Married Female	14	9	2019	31	Completed	1	103	7	9	1	2	1437	1.13112	11	55	3	2004	15	Currently married	24	Yes, school		7	No	O	No	No		No	No step mother	No	No step father	No	No	Yes	Yes	Yes	No	No
1407	2042	97	1	3	26	Urban	Type A	Yes	Yes	Married Female	14	9	2019	40	Completed	1	103	7	9	1	2	1437	1.13112	14	9	DK month	DK	16	Currently married	27	Yes, school		5	No	I	No	No		No	No step mother	No	No step father	No	No	Yes	No	No	No	No
1408	2042	99	3	3	26	Urban	Type A	Yes	No	Married Female	14	9	2019	40	Completed	1	103	7	9	1	2	1437	1.13112	13	44	99	2001	18	Currently married	26	Yes, school		10	No	I	No	No		No	No step mother	No	No step father	No	No	Yes	Yes	No	No	No
1409	2042	126	4	3	26	Urban	Type A	Yes	No	Married Female	14	9	2019	57	Completed	1	103	7	0	1	2	1437	1.13112	12	15	3	2000	19	Currently married	28	Yes, school		9	No	I	No	No		No	No step mother	No	No step father	No	No	Yes	Yes	Yes	No	No
1410	2042	127	1	3	26	Urban	Type A	Yes	Yes	Married Female	14	9	2019	57	Completed	1	103	7	9	1	2	1437	1.13112	13	9	1	2000	19	Currently married	30	Yes, school		8	No	I	No	No		No	No step mother	No	No step father	No	No	Yes	No	No	No	No
1411	2043	82	8	3	26	Urban	Type B	No	Yes	Married Female	1	8	2019	55	Completed	1	89	48	0	5	5	1436	1.13112	10	48	1	2000	19	Currently married	30	Yes,madrasa		4	No	L	No	No		No	No step mother	No	No step father	No	No	Yes	Yes	No	No	No
1412	2044	58	3	3	26	Urban	Type A	No	No	Married Female	3	8	2019	2	Completed	1	89	48	7	2	9	1436	1.13112	13	35	8	2002	16	Currently married	22	Yes, school		8	Yes, school		No	No		Yes		Yes		No	No	No	No	No	No	Yes
1413	2044	62	4	3	26	Urban	Type A	No	Yes	Married Female	4	8	2019	55	Completed	1	89	48	7	2	9	1436	1.13112	9	17	5	2002	17	Currently married	24	Yes, school		5	No	L	No	Yes , paid in cash	At home	Yes		Yes		Yes	No	No	No	No	No	No
1414	2044	65	3	3	26	Urban	Type A	No	Yes	Married Female	4	8	2019	2	Completed	1	89	48	7	2	9	1436	1.13112	10	37	11	2000	18	Currently married	24	Yes, school		2	No	IKMOX	No	No		No	No step mother	No	No step father	No	No	Yes	Yes	No	No	No
1415	2044	87	6	3	26	Urban	Type A	No	Yes	Married Female	3	8	2019	30	Not at home	1	89	48	7	2	9	1436
1416	2044	96	4	3	26	Urban	Type A	No	Yes	Married Female	4	8	2019	2	Completed	2	89	48	7	2	9	1436	1.13112	8	54	DK month	2002	17	Currently married	21	Yes, school		7	No	K	No	No		No	No step mother	No	No step father	No	No	Yes	Yes	Yes	No	No
1417	2044	107	4	3	26	Urban	Type A	No	No	Married Female	4	8	2019	55	Not at home	1	89	48	7	2	9	1436
1418	2046	49	7	3	26	Urban	Type A	Yes	No	Married Female	16	9	2019	40	Completed	1	103	7	9	2	7	1437	1.13112	14	4	6	2000	19	Currently married	30	Yes, school		12	No	I	No	No		No	No step mother	No	No step father	No	No	Yes	No	No	No	No
1419	2047	59	4	3	26	Urban	Type B	No	Yes	Married Female	29	7	2019	17	Completed	1	111	13	0	4	2	1435	1.13112	13	31	6	2000	19	Currently married	30	Yes,madrasa		8	No	IN	No	No		No	No step mother	No	No step father	No	No	Yes	Yes	Yes	No	No
1420	2049	32	3	3	26	Other urban	Type B	No	Yes	Married Female	30	12	2019	78	Completed	1	92	143	9	6	8	1440	1.13112	11	15	11	2002	17	Currently married	31	Yes, school		4	No	JK	No	No		Yes		Yes		No	No	Yes	No	No	No	No
1421	2049	76	3	3	26	Other urban	Type B	No	No	Married Female	31	12	2019	43	Completed	1	92	143	9	6	8	1440	1.13112	12	40	7	2002	17	Currently married	19	No					No	No		Yes		Yes		No	No	No	No	No	No	No
1422	2049	88	2	3	26	Other urban	Type B	No	Yes	Married Female	1	1	2020	43	Completed	1	92	143	9	6	8	1441	1.13112	14	7	DK month	2000	19	Currently married	28	Yes, both school and madrasa	Madrasha	12	No	I	No	No		No	No step mother	No	No step father	No	No	Yes	No	No	No	No
1423	2049	93	2	3	26	Other urban	Type B	No	Yes	Married Female	30	12	2019	144	Completed	1	92	143	9	6	8	1440	1.13112	12	45	8	2000	19	Currently married	28	Yes, school		11	No	I	No	No		No	No	No	No	No	No	Yes	No	No	No	No
1424	2049	114	3	3	26	Other urban	Type B	No	No	Married Female	31	12	2019	144	Completed	1	92	143	9	6	8	1440	1.13112	11	19	9	2000	19	Currently married	26	No					Yes , paid in cash		Outside home	No	No	No	No	No	No	Yes	No	No	No	No
1425	2049	117	2	3	26	Other urban	Type B	No	Yes	Married Female	1	1	2020	144	Completed	1	92	143	9	6	8	1441	1.13112	9	43	DK month	2001	18	Currently married	25	Yes, school		9	No	I	No	No		No	No	No	No	No	No	Yes	No	No	No	No
1426	2050	36	2	3	26	Urban	Type A	Yes	Yes	Married Female	2	1	2020	144	Completed	1	92	143	9	3	6	1441	1.13112	12	16	5	2002	17	Currently married	29	Yes, school		7	No	I	No	No		No	No	No	No	No	No	Yes	No	No	No	No
1427	2050	42	3	3	26	Urban	Type A	Yes	No	Married Female	2	1	2020	144	Completed	1	92	143	9	3	6	1441	1.13112	14	22	6	2000	19	Currently married	22	Yes, school		7	No	I	Yes , paid in cash		Outside home	Yes		Yes		No	No	Yes	No	No	No	No
1428	2050	57	2	3	26	Urban	Type A	Yes	Yes	Married Female	4	1	2020	144	Completed	1	92	143	9	3	6	1441	1.13112	10	18	12	2000	19	Currently married	23	Yes, school		12	No	I	No	No		No	No	No	No	No	No	Yes	No	No	No	No
1429	2050	61	2	3	26	Urban	Type A	Yes	Yes	Married Female	2	1	2020	143	Completed	1	92	143	9	3	6	1441	1.13112	13	15	12	2001	18	Currently married	25	Yes, school		5	No	DH	No	No		No	Yes	No	No step father	No	No	Yes	No	No	No	No
1430	2050	87	2	3	26	Urban	Type A	Yes	Yes	Married Female	4	1	2020	143	Completed	1	92	143	9	3	6	1441	1.13112	10	30	DK month	2001	19	Currently married	24	Yes,madrasa		9	Yes,madrasa		No	No		No	No	No	No	No	No	Yes	No	No	No	No
1431	2050	127	3	3	26	Urban	Type A	Yes	Yes	Married Female	2	1	2020	43	Completed	1	92	143	9	3	6	1441	1.13112	12	30	DK month	2002	18	Currently married	22	Yes, school		7	No	H	No	No		No	No step mother	No	No step father	No	No	Yes	Yes	Yes	No	No
1432	2050	127	4	3	26	Urban	Type A	Yes	Yes	Married Female	2	1	2020	43	Completed	1	92	143	9	3	6	1441	1.13112	15	4	8	2001	18	Currently married	24	Yes, school		9	Yes, school		No	No		Yes		Yes		Yes	No	Yes	No	No	No	No
1433	2050	135	4	3	26	Urban	Type A	Yes	No	Married Female	2	1	2020	43	Completed	1	92	143	9	3	6	1441	1.13112	16	10	1	2002	17	Currently married	27	Yes, school		12	Yes, school		No	No		No	No step mother	No	No step father	No	No	Yes	Yes	Yes	No	No
1434	2050	139	3	3	26	Urban	Type A	Yes	No	Married Female	3	1	2020	43	Completed	1	92	143	9	3	6	1441	1.13112	13	2	5	2002	17	Currently married	23	Yes, school		10	No	I	No	No		No	No step mother	No	No step father	No	No	Yes	Yes	No	Yes	No
1435	2051	58	2	3	26	Urban	Type B	No	Yes	Married Female	4	8	2019	31	Completed	1	103	5	14	3	1	1436	1.13112	11	45	DK month	2002	16	Currently married	22	Yes,madrasa		7	No	I	No	No		No	No	No	No	No	No	Yes	No	No	No	No
1436	2051	108	2	3	26	Urban	Type B	No	No	Married Female	5	8	2019	57	Completed	1	103	5	14	3	1	1436	1.13112	13	38	5	2001	18	Currently married	23	Yes, school		10	Yes, school		Yes , paid in cash		Outside home	No	No step mother	No	No step father	No	No	Yes	No	No	Yes	No
1437	2051	117	7	3	26	Urban	Type B	No	No	Married Female	5	8	2019	40	Completed	1	103	5	14	3	1	1436	1.13112	11	49	5	2001	18	Currently married	38	Yes, school		10	No	IO	No	No		No	No step mother	No	No step father	No	No	Yes	No	Yes	No	No
1438	2053	52	6	3	26	Urban	Type B	No	Yes	Married Female	25	7	2019	10	Completed	1	90	44	13	1	2	1435	1.13112	14	15	8	2002	16	Currently married	26	Yes, school		8	No	I	No	No		No	No step mother	No	No step father	No	No	Yes	Yes	Yes	No	No
1439	2053	61	2	3	26	Urban	Type B	No	Yes	Married Female	25	7	2019	44	Completed	1	90	44	13	1	2	1435	1.13112	16	36	8	2002	16	Currently married	30	Yes, school		2	No	B	No	No		No	No step mother	No	No step father	No	No	Yes	No	No	No	No
1440	2053	69	4	3	26	Urban	Type B	No	No	Married Female	25	7	2019	83	Completed	1	90	44	13	1	2	1435	1.13112	14	45	5	2001	18	Currently married	21	Yes, school		2	No	K	No	No		No	No	No	No	No	No	Yes	Yes	Yes	No	No
1441	2053	117	4	3	26	Urban	Type B	No	No	Married Female	27	7	2019	83	Completed	1	90	44	13	1	2	1435	1.13112	11	25	12	2001	17	Currently married	24	Yes, school		7	No	I	No	No		No	No step mother	No	No step father	No	No	Yes	Yes	Yes	No	No
1442	2053	137	3	3	26	Urban	Type B	No	Yes	Married Female	27	7	2019	83	Completed	1	90	44	13	1	2	1435	1.13112	10	15	5	2000	19	Separated		Yes, both school and madrasa	School	5	No	K	Yes , paid in cash		Outside home	Yes		Yes		No	No	No	No	No	No	No
1443	2054	18	5	3	26	Urban	Type A	Yes	No	Married Female	12	1	2020	38	Not at home	3	111	22	21	5	7	1441
1444	2054	87	3	3	26	Urban	Type A	Yes	Yes	Married Female	10	1	2020	38	Completed	1	111	22	21	5	7	1441	1.13112	13	52	10	2002	17	Currently married	22	Yes, school		10	No	HI	No	No		No	No step mother	No	No step father	No	No	Yes	Yes	No	No	No
1445	2055	35	2	3	26	Urban	Type B	No	Yes	Married Female	1	8	2019	73	Completed	1	111	2	0	3	5	1436	1.13112	13	41	DK month	DK	15	Currently married	22	Yes, school		3	No	HI	Yes , paid in cash		Outside home	No	No step mother	No	No step father	No	No	Yes	No	No	No	No
1446	2055	44	3	3	26	Urban	Type B	No	Yes	Married Female	30	7	2019	17	Completed	1	111	13	10	3	5	1435	1.13112	15	45	1	2001	18	Currently married	25	Yes, school		8	Yes, school		No	No		No	No step mother	No	No step father	No	No	Yes	Yes	Yes	No	No
1447	2055	53	2	3	26	Urban	Type B	No	Yes	Married Female	1	8	2019	18	Completed	1	111	13	10	3	5	1436	1.13112	10	38	2	2000	19	Currently married	23	Yes, school		7	No	I	No	No		No	No step mother	No	No step father	No	No	Yes	No	No	No	No
1448	2055	65	2	3	26	Urban	Type B	No	Yes	Married Female	30	7	2019	74	Completed	1	111	13	10	3	5	1435	1.13112	15	32	11	2000	18	Currently married	32	Yes, school		10	Yes, school		No	No		No	No step mother	No	No step father	No	No	Yes	No	No	No	No
1449	2055	81	2	3	26	Urban	Type B	No	Yes	Married Female	30	7	2019	73	Completed	1	111	13	10	3	5	1435	1.13112	16	3	11	1999	19	Currently married	25	Yes, school		5	No	IK	No	Yes , paid in cash	Outside home	No	No step mother	No	No step father	No	No	Yes	No	No	No	No
1450	2055	116	2	3	26	Urban	Type B	No	No	Married Female	31	7	2019	73	Completed	1	111	13	10	3	5	1435	1.13112	10	59	DK month	DK	19	Currently married	24	Yes, school		1	No	HI	No	No		No	No step mother	No	No step father	No	No	Yes	No	No	No	No
1451	2055	152	4	3	26	Urban	Type B	No	No	Married Female	31	7	2019	17	Completed	1	111	2	0	3	5	1435	1.13112	11	37	10	2000	18	Currently married	23	Yes, school		9	No	IN	No	Yes , paid in cash	Outside home	No	No step mother	No	No step father	No	No	Yes	Yes	No	No	No
1452	2056	7	4	3	26	Urban	Type A	No	Yes	Married Female	3	8	2019	18	Completed	1	111	13	10	1	7	1436	1.13112	11	40	8	2000	18	Currently married	27	Yes, school		10	No	I	No	No		No	No step mother	No	No step father	No	No	Yes	Yes	Yes	No	No
1453	2056	31	4	3	26	Urban	Type A	No	No	Married Female	3	8	2019	73	Completed	1	111	13	0	1	7	1436	1.13112	11	19	DK month	DK	18	Separated		Yes, school		6	No	K	No	No		Yes		Yes		Yes	No	No	No	No	No	No
1454	2056	34	4	3	26	Urban	Type A	No	No	Married Female	3	8	2019	74	Completed	1	111	13	0	1	7	1436	1.13112	12	27	DK month	DK	18	Currently married	30	No					Yes , paid in cash		Outside home	Yes		Yes		No	No	No	No	No	No	No
1455	2056	127	4	3	26	Urban	Type A	No	Yes	Married Female	4	8	2019	74	Completed	1	111	13	0	1	7	1436	1.13112	14	21	3	2000	19	Currently married	26	Yes, school		11	Yes, school		No	No		No	No step mother	No	No step father	No	No	Yes	Yes	Yes	No	No
1456	2056	131	2	3	26	Urban	Type A	No	Yes	Married Female	4	8	2019	74	Completed	1	111	13	0	1	7	1436	1.13112	16	12	11	2000	18	Currently married	30	Yes, school		10	Yes, school		No	Yes , paid in cash	At home	No	No step mother	No	No step father	No	No	Yes	No	No	No	No
1457	2056	150	2	3	26	Urban	Type A	No	Yes	Married Female	5	8	2019	18	Completed	1	111	13	0	1	7	1436	1.13112	10	30	1	2001	18	Currently married	24	Yes, school		7	No	HI	No	No		No	No step mother	No	No step father	No	No	Yes	No	No	No	No
1458	2057	4	4	3	26	Other urban	Type B	No	No	Married Female	18	12	2019	45	Completed	1	98	15	7	3	8	1440	1.13112	13	35	DK month	2002	17	Currently married	24	Yes, school		8	No	IJ	Yes , paid in cash		Outside home	No	No step mother	No	No step father	No	No	Yes	Yes	Yes	No	No
1459	2057	22	2	3	26	Other urban	Type B	No	Yes	Married Female	18	12	2019	15	Completed	1	98	15	7	3	8	1440	1.13112	14	43	DK month	2000	19	Currently married	27	Yes, school		8	No	IN	Yes , paid in cash		Outside home	No	No step mother	No	No step father	No	No	Yes	No	No	No	No
1460	2057	33	2	3	26	Other urban	Type B	No	Yes	Married Female	20	12	2019	20	Completed	2	98	15	7	3	8	1440	1.13112	13	0	DK month	2000	19	Currently married	23	Yes, school		6	No	IM	Yes , paid in cash		Outside home	No	No step mother	No	No step father	No	No	Yes	No	No	No	No
1461	2057	72	4	3	26	Other urban	Type B	No	Yes	Married Female	19	12	2019	15	Completed	1	98	15	7	3	8	1440	1.13112	10	35	DK month	2000	19	Currently married	23	Yes, school		7	No	DK	Yes , paid in cash		Outside home	No	No step mother	No	No step father	No	No	Yes	Yes	Yes	No	No
1462	2057	78	4	3	26	Other urban	Type B	No	Yes	Married Female	19	12	2019	75	Completed	1	98	15	7	3	8	1440	1.13112	10	10	DK month	2001	18	Currently married	28	Yes, school		4	No	DX	No	No		No	No step mother	No	No step father	No	No	Yes	Yes	Yes	No	No
1463	2057	105	2	3	26	Other urban	Type B	No	Yes	Married Female	19	12	2019	15	Completed	1	98	15	7	3	8	1440	1.13112	13	44	DK month	2000	19	Currently married	30	No					Yes , paid in cash		Outside home	No	No step mother	No	No step father	No	No	Yes	No	No	No	No
1464	2057	113	2	3	26	Other urban	Type B	No	Yes	Married Female	19	12	2019	20	Completed	1	98	15	7	3	8	1440	1.13112	12	0	5	2001	18	Currently married	32	Yes, school		10	No	IMO	No	No		No	No step mother	No	No step father	No	No	Yes	No	No	No	No
1465	2057	120	2	3	26	Other urban	Type B	No	Yes	Married Female	19	12	2019	165	Completed	1	98	15	7	3	8	1440	1.13112	11	35	DK month	2003	16	Currently married	21	Yes, both school and madrasa	School	7	No	I	No	No		No	No step mother	No	No step father	No	No	Yes	No	No	No	No
1466	2059	6	2	3	29	Urban	Type B	No	No	Married Female	17	9	2019	56	Completed	1	105	4	15	3	1	1437	1.13112	12	0	DK month	2000	19	Currently married	30	Yes, school		4	No	HIMN	No	No		No	No step mother	No	No step father	No	No	Yes	No	No	No	Yes
1467	2059	9	5	3	29	Urban	Type B	No	No	Married Female	18	9	2019	56	Completed	1	105	4	15	3	1	1437	1.13112	8	45	7	2001	18	Currently married	22	Yes, school		9	No	IMX	No	No		No	No step mother	No	No step father	No	No	No	Yes	Yes	Yes	Yes
1468	2059	39	6	3	29	Urban	Type B	No	No	Married Female	17	9	2019	43	Completed	1	105	4	15	3	1	1437	1.13112	10	41	12	2000	18	Currently married	32	Yes, school		10	Yes, school		No	No		No	No step mother	No	No step father	No	No	Yes	Yes	Yes	No	No
1469	2059	42	3	3	29	Urban	Type B	No	No	Married Female	17	9	2019	43	Completed	1	105	4	15	3	1	1437	1.13112	12	0	3	2000	19	Currently married	22	Yes, school		2	No	IJ	No	No		Yes		Yes		No	No	Yes	No	No	No	No
1470	2059	54	5	3	29	Urban	Type B	No	No	Married Female	18	9	2019	43	Completed	1	105	4	15	3	1	1437	1.13112	13	40	DK month	2001	18	Currently married	30	Yes, school		6	No	I	No	No		No	No step mother	No	No step father	No	No	Yes	Yes	No	No	No
1471	2059	67	3	3	29	Urban	Type B	No	Yes	Married Female	17	9	2019	3	Completed	1	105	4	15	3	1	1437	1.13112	15	28	10	2003	15	Currently married	22	Yes, school		9	Yes, school		No	No		Yes		No	No step father	No	No	No	No	No	No	No
1472	2059	83	4	3	29	Urban	Type B	No	Yes	Married Female	18	9	2019	85	Completed	1	105	4	15	3	1	1437	1.13112	14	7	8	2001	18	Currently married	24	Yes, school		9	No	I	No	No		No	No step mother	No	No step father	No	No	Yes	Yes	Yes	No	No
1473	2059	141	3	3	29	Urban	Type B	No	No	Married Female	18	9	2019	3	Completed	1	105	4	15	3	1	1437	1.13112	8	47	12	2001	17	Currently married	21	Yes, school		7	No	HIKMN	No	No		No	No step mother	No	No step father	No	No	Yes	Yes	No	No	No
1474	2059	147	3	3	29	Urban	Type B	No	No	Married Female	18	9	2019	3	Completed	1	105	4	15	3	1	1437	1.13112	11	43	10	2001	17	Currently married	20	Yes, school		9	Yes, school		No	No		Yes		Yes		No	No	No	No	No	No	No
1475	2060	27	2	3	29	Urban	Type A	No	No	Married Female	18	9	2019	41	Completed	1	87	47	11	3	7	1437	1.13112	9	58	9	2001	18	Currently married	31	Yes,madrasa		1	No	I	No	No		No	No step mother	No	No step father	No	No	Yes	Yes	No	No	No
1476	2060	42	4	3	29	Urban	Type A	No	Yes	Married Female	17	9	2019	61	Completed	1	87	47	11	3	7	1437	1.13112	11	54	5	2001	18	Currently married	30	Yes, school		10	Yes, school		No	No		No	No step mother	No	No step father	No	No	Yes	Yes	Yes	No	No
1477	2060	49	4	3	29	Urban	Type A	No	Yes	Married Female	17	9	2019	84	Completed	1	87	47	11	3	7	1437	1.13112	15	10	DK month	2003	16	Currently married	20	Yes, school		6	No	I	No	No		No	No step mother	No	No step father	No	No	Yes	Yes	Yes	No	No
1478	2060	53	3	3	29	Urban	Type A	No	Yes	Married Female	18	9	2019	61	Completed	1	87	47	11	3	7	1437	1.13112	10	22	5	2001	18	Currently married	31	Yes, school		12	Yes, school		No	No		Yes		Yes		No	No	No	No	No	No	No
1479	2060	137	4	3	29	Urban	Type A	No	No	Married Female	17	9	2019	19	Completed	1	87	47	11	3	7	1437	1.13112	14	41	DK month	2004	15	Currently married	29	Yes, school		2	No	DK	No	No		No	No	No	No step father	No	No	Yes	Yes	Yes	No	No
1480	2061	22	2	3	33	Urban	Type B	No	Yes	Married Female	25	8	2019	74	Completed	1	111	9	1	2	5	1436	1.13112	13	44	7	2003	16	Currently married	19	Yes, school		6	No	K	No	Yes , paid in cash	Outside home	No	No step mother	No	No step father	No	No	Yes	No	No	No	No
1481	2061	42	6	3	33	Urban	Type B	No	No	Married Female	26	8	2019	74	Completed	1	111	9	1	2	5	1436	1.13112	10	20	12	2002	16	Currently married	17	Yes, school		5	No	K	No	No		No	No step mother	No	No step father	No	No	Yes	No	No	No	No
1482	2061	43	2	3	33	Urban	Type B	No	Yes	Married Female	26	8	2019	74	Completed	1	111	9	1	2	5	1436	1.13112	11	28	9	2002	16	Currently married	30	Yes, school		8	No	D	No	No		No	No step mother	No	No step father	No	No	Yes	No	No	No	No
1483	2061	81	3	3	33	Urban	Type B	No	No	Married Female	26	8	2019	83	Not at home	1	111	9	1	2	5	1436
1484	2061	96	2	3	33	Urban	Type B	No	No	Married Female	26	8	2019	18	Completed	1	111	9	1	2	5	1436	1.13112	10	23	1	2003	16	Currently married	24	Yes, school		5	No	H	No	No		No	No step mother	No	No step father	No	No	Yes	Yes	Yes	No	No
1485	2061	114	2	3	33	Urban	Type B	No	No	Married Female	26	8	2019	18	Completed	1	111	9	1	2	5	1436	1.13112	15	20	2	2002	17	Currently married	22	Yes, school		5	No	HI	No	No		No	No step mother	No	No step father	No	No	Yes	No	No	No	No
1486	2061	137	4	3	33	Urban	Type B	No	Yes	Married Female	26	8	2019	10	Completed	1	111	9	1	2	5	1436	1.13112	13	26	5	2000	19	Currently married	20	Yes, school		12	No	IK	No	No		No	No	No	No	No	No	Yes	Yes	Yes	No	No
1487	2061	141	5	3	33	Urban	Type B	No	No	Married Female	27	8	2019	83	Completed	1	111	9	1	2	5	1436	1.13112	10	35	DK month	2003	16	Currently married	22	Yes, both school and madrasa	School	10	No	D	No	No		No	No step mother	No	No step father	No	No	Yes	Yes	Yes	No	No
1488	2061	146	2	3	33	Urban	Type B	No	Yes	Married Female	27	8	2019	74	Completed	1	111	9	0	2	5	1436	1.13112	19	0	7	2000	19	Currently married	23	Yes, school		4	No	K	Yes , paid in cash		At home	No	No step mother	No	No step father	No	No	Yes	No	No	No	No
1489	2062	107	1	3	33	Urban	Type A	Yes	Yes	Married Female	13	12	2019	162	Completed	1	86	161	18	2	8	1440	1.13112	10	40	DK month	2001	18	Currently married	23	Yes, school		5	No	HK	Yes , paid in cash		Outside home	No	No step mother	No	No step father	No	No	Yes	No	No	No	No
1490	2063	1	4	3	33	Urban	Type B	No	Yes	Married Female	2	9	2019	18	Completed	1	111	9	1	2	2	1437	1.13112	10	53	12	2002	16	Currently married	25	Yes, school		9	Yes, school		No	No		No	No step mother	No	No step father	No	No	Yes	Yes	Yes	No	No
1491	2063	17	4	3	33	Urban	Type B	No	Yes	Married Female	2	9	2019	10	Completed	1	111	9	0	2	2	1437	1.13112	10	42	12	2003	15	Currently married	21	Yes, school		8	No	I	No	No		No	No step mother	No	No step father	No	No	Yes	No	No	No	No
1492	2063	25	2	3	33	Urban	Type B	No	No	Married Female	3	9	2019	74	Completed	1	111	9	1	2	2	1437	1.13112	13	25	3	2000	19	Divorced		Yes, school		7	No	HK	Yes , paid in cash		At home	Yes		No	No step father	No	No	No	No	No	No	No
1493	2063	63	3	3	33	Urban	Type B	No	No	Married Female	2	9	2019	74	Completed	1	111	9	1	2	2	1437	1.13112	11	1	DK month	2001	18	Currently married	22	Yes, both school and madrasa	Madrasha	4	No	HK	No	No		Yes		Yes		No	No	Yes	No	No	No	No
1494	2063	95	2	3	33	Urban	Type B	No	No	Married Female	3	9	2019	83	Completed	1	111	9	1	2	2	1437	1.13112	14	52	DK month	2000	19	Currently married	27	Yes, school		3	No	I	Yes , paid in cash		Outside home	No	No step mother	No	No step father	No	No	Yes	No	No	No	No
1495	2063	120	2	3	33	Urban	Type B	No	No	Married Female	2	9	2019	10	Completed	1	111	9	1	2	2	1437	1.13112	13	0	9	2003	15	Currently married	23	Yes, school		8	No	I	No	No		No	No step mother	No	No step father	No	No	Yes	No	No	No	No
1496	2063	127	2	3	33	Urban	Type B	No	No	Married Female	3	9	2019	10	Completed	1	111	9	1	2	2	1437	1.13112	13	30	12	2000	18	Currently married	23	Yes, school		10	No	D	Yes , paid in cash		Both home and outside	No	No step mother	No	No step father	No	No	Yes	No	No	No	No
1497	2064	19	4	3	33	Urban	Type A	No	Yes	Married Female	30	8	2019	74	Completed	2	111	9	0	3	6	1436	1.13112	9	13	10	2003	15	Currently married	25	Yes, school		8	Yes, school		No	No		No	No step mother	No	No step father	No	No	Yes	Yes	Yes	No	No
1498	2064	39	2	3	33	Urban	Type A	No	No	Married Female	29	8	2019	10	Completed	1	111	9	0	3	6	1436	1.13112	13	37	DK month	DK	16	Currently married	20	Yes, school		4	No	I	No	No		No	No step mother	No	No step father	No	No	Yes	No	No	No	No
1499	2064	81	2	3	33	Urban	Type A	No	No	Married Female	29	8	2019	18	Completed	1	111	9	0	3	6	1436	1.13112	10	54	1	2001	18	Currently married	28	Yes, school		10	No	I	No	No		No	No step mother	No	No step father	No	No	Yes	Yes	No	No	No
1500	2064	147	2	3	33	Urban	Type A	No	No	Married Female	30	8	2019	83	Completed	1	111	9	0	3	6	1436	1.13112	12	32	1	2000	19	Currently married	25	Yes,madrasa		8	No	IN	No	No		Yes		Yes		No	No	Yes	No	No	No	No
1501	2066	14	2	3	33	Other urban	Type A	Yes	Yes	Married Female	18	12	2019	34	Completed	1	86	161	18	2	1	1440	1.13112	13	6	1	2000	19	Currently married	23	Yes, school		9	No	HI	No	No		No	No step mother	No	No step father	No	No	Yes	No	No	No	No
1502	2066	36	7	3	33	Other urban	Type A	Yes	No	Married Female	18	12	2019	162	Completed	1	86	161	18	2	1	1440	1.13112	11	50	2	2000	19	Currently married	31	Yes, school		10	No	X	No	No		No	No step mother	No	No step father	No	No	Yes	Yes	Yes	No	No
1503	2066	47	4	3	33	Other urban	Type A	Yes	No	Married Female	18	12	2019	162	Completed	1	86	161	18	2	1	1440	1.13112	13	46	2	2001	18	Currently married	25	Yes, school		5	No	EHM	No	No		No	No step mother	No	No step father	No	No	Yes	Yes	Yes	No	No
1504	2066	74	2	3	33	Other urban	Type A	Yes	Yes	Married Female	22	12	2019	161	Completed	1	86	161	18	2	1	1440	1.13112	11	30	1	2001	18	Currently married	25	Yes,madrasa		8	No	I	No	No		No	No step mother	No	No step father	No	No	Yes	No	No	No	No
1505	2066	104	2	3	33	Other urban	Type A	Yes	No	Married Female	23	12	2019	162	Completed	1	86	161	18	2	1	1440	1.13112	11	10	11	2002	17	Currently married	28	Yes, school		5	No	IN	No	No		No	No step mother	No	No step father	No	No	Yes	Yes	No	No	No
1506	2066	114	2	3	33	Other urban	Type A	Yes	Yes	Married Female	23	12	2019	162	Completed	1	86	161	18	2	1	1440	1.13112	12	48	10	2001	18	Currently married	25	Yes, school		7	No	MNX	No	No		No	No step mother	No	No step father	No	No	Yes	Yes	Yes	No	No
1507	2066	138	5	3	33	Other urban	Type A	Yes	Yes	Married Female	22	12	2019	25	Completed	1	86	161	18	2	1	1440	1.13112	12	22	4	2000	19	Currently married	27	Yes, school		12	No	I	No	No		Yes		Yes		No	No	No	No	No	No	No
1508	2066	143	4	3	33	Other urban	Type A	Yes	No	Married Female	22	12	2019	147	Completed	1	86	161	18	2	1	1440	1.13112	13	38	12	2003	16	Currently married	25	Yes, school		9	Yes, school		No	No		No	No step mother	No	No step father	No	No	Yes	Yes	Yes	No	No
1509	2067	54	2	3	35	Urban	Type B	No	Yes	Married Female	27	11	2019	34	Completed	1	86	161	23	3	5	1439	1.13112	12	44	2	2001	18	Currently married	33	Yes, school		10	Yes, school		No	No		No	No step mother	No	No step father	No	No	Yes	Yes	No	No	No
1510	2067	109	4	3	35	Urban	Type B	No	No	Married Female	28	11	2019	163	Completed	1	86	161	23	3	5	1439	1.13112	10	24	12	2001	17	Currently married	23	Yes, school		10	Yes, school		No	No		No	No step mother	No	No step father	No	No	Yes	Yes	No	No	No
1511	2067	139	4	3	35	Urban	Type B	No	Yes	Married Female	28	11	2019	25	Completed	1	86	161	23	3	5	1439	1.13112	16	54	DK month	2001	18	Currently married	32	Yes, school		8	No	HI	No	No		No	No step mother	No	No step father	No	No	Yes	Yes	Yes	No	No
1512	2067	150	4	3	35	Urban	Type B	No	No	Married Female	28	11	2019	161	Completed	1	86	161	23	3	5	1439	1.13112	13	3	DK month	2001	18	Currently married	27	Yes, school		5	No	ADHIK	No	No		No	No step mother	No	No step father	No	No	Yes	Yes	Yes	No	No
1513	2067	150	6	3	35	Urban	Type B	No	No	Married Female	28	11	2019	25	Completed	1	86	161	23	3	5	1439	1.13112	12	37	2	2000	19	Currently married	28	Yes, both school and madrasa	Madrasha	9	No	INX	No	No		No	No step mother	No	No step father	No	No	Yes	Yes	Yes	Yes	Yes
1514	2068	24	4	8	39	Urban	Type A	No	No	Married Female	21	12	2019	121	Completed	1	118	60	16	2	5	1440	0.684943	9	45	2	2000	19	Currently married	22	Yes, school		9	No	K	No	No		No	No step mother	No	No step father	No	No	Yes	Yes	Yes	No	No
1515	2068	51	4	8	39	Urban	Type A	No	No	Married Female	23	12	2019	120	Not at home	3	118	60	16	2	5	1440
1516	2068	77	6	8	39	Urban	Type A	No	No	Married Female	21	12	2019	121	Completed	1	118	60	16	2	5	1440	0.684943	16	15	12	2002	17	Currently married	24	Yes, school		10	Yes, school		No	No		Yes		Yes		Yes	Yes	Yes	No	No	No	No
1517	2068	97	3	8	39	Urban	Type A	No	No	Married Female	21	12	2019	120	Completed	1	118	60	16	2	5	1440	0.684943	13	28	DK month	2001	18	Currently married	26	Yes, school		10	Yes, school		No	No		Yes		Yes		No	No	No	No	No	No	No
1518	2068	100	6	8	39	Urban	Type A	No	Yes	Married Female	21	12	2019	21	Completed	1	118	60	16	2	5	1440	0.684943	15	2	8	2002	17	Currently married	23	Yes, school		9	No	I	No	No		No	No step mother	No	No step father	No	No	Yes	Yes	Yes	No	No
1519	2068	110	7	8	39	Urban	Type A	No	Yes	Married Female	22	12	2019	67	Refused	1	118	60	16	2	5	1440
1520	2068	133	2	8	39	Urban	Type A	No	No	Married Female	22	12	2019	120	Completed	1	118	60	16	2	5	1440	0.684943	11	52	11	2003	16	Currently married	27	Yes, school		8	Yes, school		No	No		No	No step mother	No	No step father	No	No	Yes	Yes	Yes	No	No
1521	2068	136	4	8	39	Urban	Type A	No	Yes	Married Female	23	12	2019	120	Completed	1	118	60	16	2	5	1440	0.684943	9	30	5	2000	19	Currently married	21	Yes, school		10	Yes, school		No	No		Yes		Yes		Yes	No	No	No	No	Yes	No
1522	2068	139	4	8	39	Urban	Type A	No	No	Married Female	22	12	2019	120	Completed	1	118	60	16	2	5	1440	0.684943	10	50	DK month	2000	19	Currently married	29	Yes, both school and madrasa	Madrasha	10	No	O	No	No		No	No step mother	No	No step father	No	No	Yes	Yes	Yes	No	No
1523	2068	148	3	8	39	Urban	Type A	No	No	Married Female	22	12	2019	21	Completed	1	118	60	16	2	5	1440	0.684943	10	27	5	2001	18	Currently married	25	Yes, school		12	Yes, school		No	No		Yes		Yes		No	No	No	No	No	No	No
1524	2069	3	7	8	39	Urban	Type B	No	Yes	Married Female	11	12	2019	11	Completed	1	113	11	17	6	2	1440	0.684943	14	37	1	2003	16	Currently married	26	Yes, both school and madrasa	School	9	Yes, school		No	No		No	No step mother	No	No step father	No	No	Yes	Yes	Yes	No	No
1525	2069	20	2	8	39	Urban	Type B	No	Yes	Married Female	11	12	2019	166	Completed	1	113	11	17	6	2	1440	0.684943	12	24	12	2002	17	Currently married	22	Yes, school		10	No	KO	Yes , paid in cash		At home	No	No	No	No step father	No	No	Yes	No	No	No	No
1526	2069	32	3	8	39	Urban	Type B	No	Yes	Married Female	11	12	2019	42	Completed	1	113	11	17	6	2	1440	0.684943	14	41	DK month	2003	16	Currently married	26	Yes, school		9	Yes, school		No	No		Yes		Yes		No	No	No	No	No	No	No
1527	2069	45	2	8	39	Urban	Type B	No	Yes	Married Female	13	12	2019	135	Completed	1	113	11	17	6	2	1440	0.684943	9	8	12	2003	16	Currently married	22	Yes, school		9	Yes, school		Yes , paid in cash		Outside home	No	No	No	No	No	No	Yes	No	No	No	No
1528	2069	71	2	8	39	Urban	Type B	No	Yes	Married Female	11	12	2019	135	Completed	1	113	11	17	6	2	1440	0.684943	14	0	DK month	2004	15	Currently married	20	No					No	No		No	No step mother	No	No step father	No	No	Yes	No	No	No	No
1529	2069	85	5	8	39	Urban	Type B	No	No	Married Female	11	12	2019	136	Completed	1	113	11	17	6	2	1440	0.684943	14	27	4	2000	19	Currently married	30	Yes, school		12	Yes, school		Yes , paid in cash		At home	No	No step mother	No	No step father	No	No	Yes	Yes	Yes	No	No
1530	2069	104	4	8	39	Urban	Type B	No	Yes	Married Female	12	12	2019	135	Completed	1	113	11	17	6	2	1440	0.684943	11	50	3	2002	17	Currently married	29	Yes, school		8	No	H	No	No		No	No step mother	No	No step father	No	No	Yes	Yes	Yes	No	No
1531	2069	105	3	8	39	Urban	Type B	No	Yes	Married Female	13	12	2019	166	Completed	1	113	11	17	6	2	1440	0.684943	10	35	DK month	2000	19	Currently married	25	Yes, school		8	No	HIM	No	No		No	No step mother	No	No step father	No	No	Yes	Yes	Yes	No	No
1532	2069	126	3	8	39	Urban	Type B	No	Yes	Married Female	12	12	2019	166	Completed	2	113	11	17	6	2	1440	0.684943	11	40	9	2002	17	Currently married	30	Yes, school		10	No	IO	No	No		No	No step mother	No	No step father	No	No	Yes	Yes	No	No	No
1533	2069	128	2	8	39	Urban	Type B	No	Yes	Married Female	12	12	2019	11	Completed	1	113	11	17	6	2	1440	0.684943	11	3	11	2000	19	Currently married	24	Yes, school		10	Yes, school		No	No		Yes		No	No step father	No	No	No	No	No	No	No
1534	2069	134	4	8	39	Urban	Type B	No	Yes	Married Female	13	12	2019	136	Completed	1	113	11	17	6	2	1440	0.684943	10	30	5	2000	19	Currently married	28	Yes, school		10	Yes, school		No	No		No	No step mother	No	No step father	No	No	Yes	Yes	Yes	Yes	No
1535	2069	138	4	8	39	Urban	Type B	No	Yes	Married Female	13	12	2019	166	Completed	1	113	11	17	6	2	1440	0.684943	8	52	4	2000	19	Currently married	25	Yes, school		12	Yes, school		No	No		No	No step mother	No	No step father	No	No	Yes	Yes	Yes	No	No
1536	2070	6	4	8	39	Urban	Type A	Yes	Yes	Married Female	29	12	2019	42	Completed	1	113	11	17	6	6	1440	0.684943	12	23	5	2002	17	Currently married	25	Yes, school		10	Yes, school		No	No		No	No step mother	No	No step father	No	No	Yes	Yes	Yes	No	No
1537	2070	56	8	8	39	Urban	Type A	Yes	No	Married Female	30	12	2019	136	Completed	1	113	11	17	6	6	1440	0.684943	13	18	DK month	2001	18	Currently married	38	Yes, school		6	No	KL	No	No		No	No step mother	No	No step father	No	No	Yes	Yes	Yes	No	No
1538	2070	107	2	8	39	Urban	Type A	Yes	No	Married Female	30	12	2019	166	Completed	1	113	11	17	6	6	1440	0.684943	11	36	DK month	2000	19	Currently married	26	Yes, school		5	No	HI	No	No		No	No step mother	No	No step father	No	No	Yes	No	No	No	No
1539	2071	15	2	1	42	Urban	Type B	No	No	Married Female	3	12	2019	41	Completed	1	158	11	7	1	1	1440	0.738611	9	21	DK month	2000	19	Currently married	35	Yes, school		10	No	O	No	No		No	No step mother	No	No step father	No	No	Yes	No	No	No	No
1540	2071	77	7	1	42	Urban	Type B	No	No	Married Female	3	12	2019	159	Completed	1	158	11	7	1	1	1440	0.738611	12	0	6	2003	16	Currently married	28	Yes, school		9	Yes, school		No	No		No	No step mother	No	No step father	No	Yes	Yes	Yes	Yes	No	No
1541	2071	82	4	1	42	Urban	Type B	No	No	Married Female	4	12	2019	84	Completed	1	158	11	7	1	1	1440	0.738611	13	8	10	2004	15	Currently married	22	Yes, school		7	Yes, school		No	No		No	No step mother	No	No step father	No	No	Yes	Yes	Yes	No	No
1542	2071	96	2	1	42	Urban	Type B	No	Yes	Married Female	4	12	2019	84	Completed	1	158	11	7	1	1	1440	0.738611	10	23	2	2002	17	Currently married	22	Yes, school		7	No	IO	No	No		No	No step mother	No	No step father	No	No	Yes	No	No	No	No
1543	2071	110	4	1	42	Urban	Type B	No	Yes	Married Female	4	12	2019	159	Completed	1	158	11	7	1	1	1440	0.738611	11	33	7	2002	17	Currently married	21	Yes, school		6	No	H	No	No		No	No step mother	No	No step father	No	No	Yes	Yes	Yes	No	No
1544	2072	5	4	3	48	Urban	Type A	No	No	Married Female	25	9	2019	20	Completed	1	98	15	6	1	2	1437	1.13112	10	40	5	2001	18	Currently married	28	Yes, both school and madrasa	Madrasha	9	No	IL	No	No		No	No step mother	No	No step father	No	No	Yes	Yes	Yes	No	No
1545	2072	29	2	3	48	Urban	Type A	No	Yes	Married Female	25	9	2019	73	Completed	1	98	15	6	1	2	1437	1.13112	11	23	10	2000	18	Currently married	31	Yes, both school and madrasa	School	12	Yes, school		No	No		No	No step mother	No	No step father	No	No	Yes	No	No	No	No
1546	2072	97	2	3	48	Urban	Type A	No	Yes	Married Female	26	9	2019	75	Completed	1	98	15	6	1	2	1437	1.13112	9	28	DK month	2000	19	Currently married	25	No					No	No		No	No step mother	No	No step father	No	No	Yes	No	No	No	No
1547	2072	102	2	3	48	Urban	Type A	No	Yes	Married Female	26	9	2019	21	Completed	1	98	15	6	1	2	1437	1.13112	10	15	10	2002	16	Currently married	19	Yes, school		3	No	H	Yes , paid in cash		At home	No	No step mother	No	No step father	No	No	Yes	No	No	No	No
1548	2072	127	7	3	48	Urban	Type A	No	Yes	Married Female	26	9	2019	75	Completed	1	98	15	6	1	2	1437	1.13112	11	44	12	2003	15	Currently married	30	Yes, school		8	No	I	No	No		No	No step mother	No	No step father	No	No	Yes	Yes	Yes	No	No
1549	2072	140	2	3	48	Urban	Type A	No	Yes	Married Female	26	9	2019	21	Completed	1	98	15	6	1	2	1437	1.13112	12	35	DK month	2001	18	Currently married	25	Yes, school		4	No	X	No	No		No	No step mother	No	No step father	No	No	Yes	No	No	No	No
1550	2072	175	4	3	48	Urban	Type A	No	Yes	Married Female	27	9	2019	21	Completed	1	98	15	6	1	2	1437	1.13112	9	10	12	2000	18	Currently married	30	Yes, school		12	No	N	No	No		Yes		Yes		No	Yes	No	No	No	Yes	No
1551	2073	7	2	3	48	Urban	Type B	No	Yes	Married Female	31	10	2019	20	Completed	1	98	15	16	5	2	1438	1.13112	8	35	8	2003	16	Currently married	22	Yes, both school and madrasa	Madrasha	8	Yes,madrasa		No	No		No	No step mother	No	No step father	No	No	Yes	Yes	No	No	No
1552	2073	10	3	3	48	Urban	Type B	No	No	Married Female	29	10	2019	21	Completed	1	98	15	16	5	2	1438	1.13112	9	44	3	2002	17	Currently married	30	Yes, school		9	No	O	No	No		No	No step mother	No	No step father	No	No	No	Yes	Yes	No	No
1553	2073	43	4	3	48	Urban	Type B	No	Yes	Married Female	29	10	2019	73	Completed	1	98	15	16	5	2	1438	1.13112	10	1	DK month	DK	18	Currently married	28	Yes, school		7	No	I	No	No		No	No step mother	No	No step father	No	No	No	Yes	Yes	No	No
1554	2073	45	3	3	48	Urban	Type B	No	No	Married Female	29	10	2019	21	Completed	1	98	15	16	5	2	1438	1.13112	11	20	12	2000	18	Separated		Yes, school		10	Yes, school		No	No		Yes		Yes		No	No	No	No	No	No	No
1555	2073	50	2	3	48	Urban	Type B	No	Yes	Married Female	29	10	2019	20	Completed	1	98	15	16	5	2	1438	1.13112	10	35	DK month	DK	16	Currently married	28	Yes, school		4	No	H	No	No		No	No step mother	No	No step father	No	No	Yes	No	No	No	No
1556	2073	55	3	3	48	Urban	Type B	No	Yes	Married Female	29	10	2019	21	Completed	1	98	15	16	5	2	1438	1.13112	12	9	DK month	2001	18	Currently married	28	Yes, school		6	No	IM	No	No		No	No step mother	No	No step father	No	No	No	Yes	Yes	No	No
1557	2073	57	3	3	48	Urban	Type B	No	No	Married Female	29	10	2019	75	Completed	1	98	15	16	5	2	1438	1.13112	11	51	DK month	DK	17	Currently married	20	Yes, school		7	No	HI	No	No		No	No step mother	No	No step father	No	No	No	Yes	Yes	No	No
1558	2073	68	4	3	48	Urban	Type B	No	Yes	Married Female	29	10	2019	20	Completed	1	98	15	16	5	2	1438	1.13112	12	1	DK month	DK	16	Currently married	21	Yes, school		6	No	IO	No	No		No	No step mother	No	No step father	No	No	Yes	Yes	Yes	No	No
1559	2073	82	4	3	48	Urban	Type B	No	Yes	Married Female	30	10	2019	75	Completed	1	98	15	16	5	2	1438	1.13112	13	20	12	2001	17	Currently married	24	Yes, school		6	No	I	No	No		No	No step mother	No	No step father	No	No	Yes	Yes	Yes	No	No
1560	2073	85	3	3	48	Urban	Type B	No	Yes	Married Female	29	10	2019	20	Completed	1	98	15	16	5	2	1438	1.13112	13	50	9	2001	18	Currently married	25	Yes, school		8	No	O	No	No		Yes		Yes		No	No	Yes	No	No	No	No
1561	2073	124	6	3	48	Urban	Type B	No	Yes	Married Female	30	10	2019	73	Completed	1	98	15	16	5	2	1438	1.13112	10	9	1	2001	18	Currently married	29	Yes, school		5	No	I	No	No		No	No step mother	No	No step father	No	No	Yes	No	Yes	No	No
1562	2073	148	4	3	48	Urban	Type B	No	Yes	Married Female	30	10	2019	21	Completed	1	98	15	16	5	2	1438	1.13112	10	40	1	2000	19	Currently married	29	Yes, school		8	No	IK	No	No		No	No	No	No step father	No	No	Yes	Yes	Yes	No	No
1563	2074	9	2	3	48	Urban	Type A	Yes	No	Married Female	6	1	2020	38	Completed	1	111	22	21	5	2	1441	1.13112	10	34	DK month	DK	19	Currently married	23	Yes, both school and madrasa	School	4	No	CHM	No	No		No	No step mother	No	No step father	No	No	Yes	No	No	No	No
1564	2074	18	6	3	48	Urban	Type A	Yes	Yes	Married Female	6	1	2020	38	Completed	1	111	22	21	5	2	1441	1.13112	11	39	DK month	DK	16	Currently married	19	Yes, school		5	No	H	No	No		No	No step mother	No	No step father	No	No	Yes	No	Yes	No	No
1565	2074	31	5	3	48	Urban	Type A	Yes	No	Married Female	6	1	2020	38	Completed	1	111	22	21	5	2	1441	1.13112	12	57	4	2004	15	Currently married	18	Yes,madrasa		4	No	GH	No	No		No	No step mother	No	No step father	No	No	Yes	Yes	Yes	No	No
1566	2074	37	3	3	48	Urban	Type A	Yes	Yes	Married Female	6	1	2020	30	Completed	1	111	22	21	5	2	1441	1.13112	11	4	6	2003	16	Currently married	22	Yes, school		4	No	I	No	No		No	No step mother	No	No step father	No	No	Yes	Yes	Yes	No	No
1567	2074	43	2	3	48	Urban	Type A	Yes	Yes	Married Female	6	1	2020	38	Completed	1	111	22	21	5	2	1441	1.13112	14	31	DK month	DK	18	Currently married	20	Yes, school		6	No	HM	No	No		No	No step mother	No	No step father	No	No	Yes	No	No	No	No
1568	2074	59	4	3	48	Urban	Type A	Yes	Yes	Married Female	7	1	2020	164	Completed	1	111	22	21	5	2	1441	1.13112	11	41	DK month	DK	18	Currently married	21	Yes, school		4	No	K	No	No		No	No step mother	No	No step father	No	No	Yes	Yes	Yes	No	No
1569	2074	62	2	3	48	Urban	Type A	Yes	No	Married Female	7	1	2020	164	Completed	1	111	22	21	5	2	1441	1.13112	13	15	DK month	DK	18	Currently married	26	Yes, school		7	No	HI	No	No		No	No step mother	No	No step father	No	No	Yes	No	No	No	No
1570	2074	133	2	3	48	Urban	Type A	Yes	Yes	Married Female	7	1	2020	28	Completed	1	111	22	21	5	2	1441	1.13112	12	21	DK month	2004	16	Currently married	18	Yes, both school and madrasa	School	8	No	H	No	No		No	No step mother	No	No step father	No	No	Yes	Yes	No	No	No
1571	2074	133	4	3	48	Urban	Type A	Yes	Yes	Married Female	7	1	2020	28	Completed	1	111	22	21	5	2	1441	1.13112	12	59	DK month	DK	15	Currently married	26	Yes, school		4	No	KL	No	No		No	No step mother	No	No step father	No	No	Yes	Yes	Yes	No	No
1572	2074	136	3	3	48	Urban	Type A	Yes	Yes	Married Female	7	1	2020	38	Completed	1	111	22	21	5	2	1441	1.13112	12	38	7	2004	15	Deserted		Yes, school		6	No	HM	No	No		Yes		Yes		No	No	No	No	No	No	No
1573	2075	122	4	3	56	Other urban	Type B	No	Yes	Married Female	26	11	2019	157	Completed	1	88	155	17	5	5	1439	1.13112	13	25	3	2001	18	Currently married	28	Yes, school		10	No	I	No	No		No	No step mother	No	No step father	No	No	Yes	No	Yes	No	No
1574	2075	130	4	3	56	Other urban	Type B	No	Yes	Married Female	25	11	2019	157	Completed	1	88	155	17	5	5	1439	1.13112	12	15	12	1999	19	Currently married	32	Yes, school		12	Yes, school		No	No		No	No step mother	No	No step father	No	No	Yes	Yes	Yes	No	No
1575	2075	131	14	3	56	Other urban	Type B	No	No	Married Female	25	11	2019	72	Not at home	2	88	155	17	5	5	1439
1576	2075	136	2	3	56	Other urban	Type B	No	No	Married Female	26	11	2019	156	Completed	1	88	155	17	5	5	1439	1.13112	11	20	1	2000	19	Currently married	36	No					No	No		No	No step mother	No	No step father	No	No	Yes	No	No	No	No
1577	2075	143	4	3	56	Other urban	Type B	No	No	Married Female	26	11	2019	45	Not at home	2	88	155	17	5	5	1439
1578	2075	143	6	3	56	Other urban	Type B	No	No	Married Female	25	11	2019	45	Completed	1	88	155	17	5	5	1439	1.13112	12	54	5	2000	19	Currently married	24	Yes, school		9	No	IN	No	No		Yes		Yes		Yes	No	Yes	No	No	No	No
1579	2076	23	15	3	59	Urban	Type A	No	No	Married Female	25	12	2019	165	Completed	1	98	15	7	3	1	1440	1.13112	10	30	DK month	2002	17	Currently married	27	Yes,madrasa		7	No	I	No	No		No	No	No	No step father	No	No	Yes	Yes	Yes	No	No
1580	2076	25	3	3	59	Urban	Type A	No	Yes	Married Female	25	12	2019	20	Completed	1	98	15	7	3	1	1440	1.13112	10	13	8	2001	18	Currently married	25	Yes, school		9	No	HIO	No	No		Yes		No	No step father	Yes	No	No	No	No	No	No
1581	2076	99	5	3	59	Urban	Type A	No	Yes	Married Female	26	12	2019	20	Completed	1	98	15	7	3	1	1440	1.13112	9	0	8	2001	18	Currently married	28	Yes, school		12	Yes, school		No	No		No	No step mother	No	No step father	No	No	Yes	No	Yes	No	No
1582	2076	122	11	3	59	Urban	Type A	No	Yes	Married Female	26	12	2019	20	Completed	1	98	15	7	3	1	1440	1.13112	12	9	5	2001	18	Currently married	27	Yes, school		10	No	H	No	No		No	No step mother	No	No step father	No	No	Yes	Yes	Yes	No	No
1583	2077	13	3	8	61	Urban	Type B	No	Yes	Married Female	27	9	2019	42	Completed	1	99	32	4	3	5	1437	0.684943	8	59	2	2000	19	Currently married	25	Yes, school		12	Yes, school		No	No		Yes		Yes		No	No	No	No	No	No	No
1584	2077	23	4	8	61	Urban	Type B	No	Yes	Married Female	25	9	2019	6	Completed	1	99	32	4	3	5	1437	0.684943	9	42	1	2003	16	Currently married	20	Yes, both school and madrasa	Madrasha	8	No	HI	No	No		No	No step mother	No	No step father	No	No	Yes	Yes	Yes	No	No
1585	2077	43	2	8	61	Urban	Type B	No	No	Married Female	25	9	2019	36	Completed	1	99	32	4	3	5	1437	0.684943	11	24	DK month	2001	18	Currently married	24	Yes, school		9	No	IN	No	No		No	No step mother	No	No step father	No	No	Yes	No	No	No	No
1586	2077	50	4	8	61	Urban	Type B	No	No	Married Female	25	9	2019	39	Completed	1	99	32	4	3	5	1437	0.684943	11	27	10	1999	19	Currently married	29	Yes, school		10	No	I	No	No		No	No step mother	No	No step father	No	No	Yes	Yes	Yes	No	Yes
1587	2077	61	2	8	61	Urban	Type B	No	Yes	Married Female	26	9	2019	36	Completed	1	99	32	4	3	5	1437	0.684943	9	9	DK month	2002	17	Currently married	28	Yes, school		9	No	INX	No	No		No	No	No	No step father	No	No	Yes	Yes	Yes	No	No
1588	2077	98	7	8	61	Urban	Type B	No	Yes	Married Female	26	9	2019	42	Completed	1	99	32	4	3	5	1437	0.684943	10	50	DK month	2004	15	Currently married	22	Yes, both school and madrasa	Madrasha	5	No	A	No	No		No	No step mother	No	No step father	No	No	Yes	Yes	Yes	No	No
1589	2077	117	2	8	61	Urban	Type B	No	No	Married Female	26	9	2019	6	Completed	1	99	32	4	3	5	1437	0.684943	12	14	DK month	2001	18	Currently married	30	Yes, school		6	No	IN	No	No		No	No step mother	No	No step father	No	No	Yes	No	No	No	No
1590	2077	122	4	8	61	Urban	Type B	No	No	Married Female	26	9	2019	39	Completed	1	99	32	4	3	5	1437	0.684943	11	5	DK month	2003	16	Currently married	28	Yes,madrasa		8	No	I	No	No		No	No step mother	No	No step father	No	No	Yes	Yes	No	No	No
1591	2077	125	4	8	61	Urban	Type B	No	Yes	Married Female	27	9	2019	39	Completed	1	99	32	4	3	5	1437	0.684943	9	25	DK month	2004	15	Currently married	24	Yes, school		6	No	I	No	No		No	No step mother	No	No step father	No	No	Yes	Yes	Yes	No	No
1592	2077	139	3	8	61	Urban	Type B	No	No	Married Female	26	9	2019	36	Completed	1	99	32	4	3	5	1437	0.684943	13	1	10	2000	18	Currently married	24	Yes, school		10	No	IN	No	No		No	No step mother	No	No step father	No	No	Yes	No	No	No	No
1593	2077	152	3	8	61	Urban	Type B	No	Yes	Married Female	27	9	2019	6	Completed	1	99	32	4	3	5	1437	0.684943	8	25	2	2001	18	Currently married	25	Yes, school		7	No	IN	No	No		Yes		Yes		No	No	No	No	No	No	No
1594	2077	167	4	8	61	Urban	Type B	No	No	Married Female	27	9	2019	42	Completed	1	99	32	4	3	5	1437	0.684943	10	45	12	2002	16	Currently married	19	Yes, school		10	No	IM	No	No		No	No step mother	No	No step father	No	No	Yes	Yes	Yes	Yes	No
1595	2078	42	3	8	61	Urban	Type A	Yes	No	Married Female	7	10	2019	36	Completed	1	99	32	3	3	2	1438	0.684943	13	20	4	2001	18	Currently married	22	Yes, school		12	Yes, school		No	No		No	No step mother	No	No step father	No	No	Yes	Yes	Yes	No	No
1596	2078	70	2	8	61	Urban	Type A	Yes	No	Married Female	7	10	2019	39	Completed	1	99	32	3	3	2	1438	0.684943	13	9	DK month	2002	17	Currently married	24	Yes, school		7	No	IO	No	No		No	No step mother	No	No step father	No	No	Yes	No	No	No	No
1597	2079	3	2	8	61	Urban	Type B	No	Yes	Married Female	29	9	2019	39	Completed	1	99	32	3	1	1	1437	0.684943	8	35	9	2002	16	Currently married	29	Yes, school		9	No	HI	No	No		No	No step mother	No	No step father	No	No	Yes	Yes	Yes	No	No
1598	2079	20	2	8	61	Urban	Type B	No	No	Married Female	28	9	2019	6	Completed	1	99	32	4	1	1	1437	0.684943	13	41	DK month	2001	18	Currently married	23	No					Yes , paid in cash		Outside home	No	No step mother	No	No step father	No	No	Yes	No	No	No	No
1599	2079	28	4	8	61	Urban	Type B	No	Yes	Married Female	28	9	2019	6	Completed	1	99	32	4	1	1	1437	0.684943	15	43	5	2001	18	Currently married	20	Yes, school		6	No	HI	No	No		No	No step mother	No	No step father	No	No	Yes	Yes	Yes	No	No
1600	2079	40	2	8	61	Urban	Type B	No	No	Married Female	29	9	2019	6	Completed	1	99	32	3	1	1	1437	0.684943	8	42	DK month	2002	17	Currently married	25	Yes, school		0	No	H	No	No		No	No step mother	No	No step father	No	No	Yes	No	No	No	No
1601	2079	61	2	8	61	Urban	Type B	No	Yes	Married Female	29	9	2019	6	Completed	1	99	32	3	1	1	1437	0.684943	9	50	DK month	2004	15	Currently married	30	Yes, school		3	No	K	No	No		No	No step mother	No	No step father	No	No	Yes	No	No	No	No
1602	2079	64	2	8	61	Urban	Type B	No	Yes	Married Female	30	9	2019	32	Completed	1	99	32	3	1	1	1437	0.684943	10	58	DK month	2000	19	Currently married	19	Yes, school		5	No	HI	Yes , paid in cash		At home	No	No	No	No step father	No	No	Yes	No	No	No	No
1603	2079	76	7	8	61	Urban	Type B	No	Yes	Married Female	29	9	2019	42	Completed	1	99	32	3	1	1	1437	0.684943	9	33	DK month	2001	18	Currently married	26	Yes, school		6	No	H	No	No		No	No step mother	No	No step father	No	No	No	Yes	Yes	No	No
1604	2079	89	4	8	61	Urban	Type B	No	Yes	Married Female	29	9	2019	36	Completed	1	99	32	3	1	1	1437	0.684943	9	23	11	2000	18	Currently married	26	Yes, school		12	Yes, school		No	No		No	No step mother	No	No step father	No	No	Yes	Yes	Yes	No	No
1605	2079	98	7	8	61	Urban	Type B	No	No	Married Female	29	9	2019	42	Completed	1	99	32	3	1	1	1437	0.684943	12	33	4	2003	16	Currently married	18	Yes, school		8	Yes, school		No	No		No	No step mother	No	No step father	No	No	Yes	Yes	Yes	No	No
1606	2079	112	2	8	61	Urban	Type B	No	Yes	Married Female	29	9	2019	39	Completed	1	99	32	3	1	1	1437	0.684943	13	16	3	2001	18	Currently married	22	Yes, school		9	No	HI	No	No		No	No step mother	No	No step father	No	No	Yes	No	No	No	No
1607	2079	127	5	8	61	Urban	Type B	No	Yes	Married Female	29	9	2019	39	Completed	1	99	32	3	1	1	1437	0.684943	12	2	2	2001	18	Currently married	21	Yes, school		7	No	K	No	No		No	No	No	No step father	No	No	Yes	Yes	Yes	No	No
1608	2079	130	2	8	61	Urban	Type B	No	No	Married Female	30	9	2019	39	Completed	1	99	32	3	1	1	1437	0.684943	8	31	DK month	2002	17	Currently married	25	Yes, school		2	No	H	No	No		No	No step mother	No	No step father	No	No	Yes	No	No	No	No
1609	2079	133	4	8	61	Urban	Type B	No	Yes	Married Female	29	9	2019	6	Completed	1	99	32	3	1	1	1437	0.684943	12	54	7	2003	16	Currently married	19	Yes, school		7	No	I	No	No		No	No step mother	No	No step father	No	No	Yes	Yes	Yes	No	No
1610	2079	144	11	8	61	Urban	Type B	No	Yes	Married Female	30	9	2019	36	Completed	1	99	32	3	1	1	1437	0.684943	10	46	2	2004	15	Currently married	17	Yes, school		6	No	HI	No	No		No	No step mother	No	No step father	No	No	Yes	Yes	Yes	No	No
1611	2080	1	7	8	61	Other urban	Type A	No	Yes	Married Female	1	10	2019	49	Completed	1	99	32	3	2	3	1438	0.684943	11	52	DK month	2000	19	Currently married	25	Yes, both school and madrasa	School	7	No	M	No	No		No	No	No	No step father	No	No	Yes	Yes	Yes	No	No
1612	2080	18	3	8	61	Other urban	Type A	No	Yes	Married Female	1	10	2019	39	Completed	1	99	32	3	2	3	1438	0.684943	10	50	4	2000	19	Currently married	25	Yes, school		7	No	HI	No	No		No	No	No	No step father	No	No	Yes	No	No	No	No
1613	2080	31	3	8	61	Other urban	Type A	No	Yes	Married Female	1	10	2019	49	Completed	1	99	32	3	2	3	1438	0.684943	12	55	DK month	2001	18	Separated		Yes, school		9	No	KO	No	No		Yes		Yes		No	No	No	No	No	No	No
1614	2080	34	6	8	61	Other urban	Type A	No	No	Married Female	1	10	2019	36	Completed	1	99	32	3	2	3	1438	0.684943	13	9	DK month	2001	18	Currently married	20	Yes, school		8	No	IN	No	No		No	No step mother	No	No step father	No	No	Yes	Yes	Yes	No	No
1615	2080	100	8	8	61	Other urban	Type A	No	No	Married Female	2	10	2019	42	Completed	1	99	32	3	2	3	1438	0.684943	10	46	DK month	2003	16	Currently married	20	Yes, school		6	No	N	No	No		No	No step mother	No	No step father	No	No	Yes	Yes	Yes	No	No
1616	2080	121	4	8	61	Other urban	Type A	No	No	Married Female	2	10	2019	39	Completed	1	99	32	3	2	3	1438	0.684943	12	34	DK month	2001	18	Currently married	20	Yes, school		2	No	K	No	No		No	No step mother	No	No step father	No	No	Yes	Yes	Yes	No	No
1617	2080	132	4	8	61	Other urban	Type A	No	Yes	Married Female	4	10	2019	39	Completed	1	99	32	3	2	3	1438	0.684943	12	26	1	2000	19	Currently married	30	Yes, school		10	No	IO	No	No		No	No step mother	No	No step father	No	No	Yes	Yes	Yes	No	No
1618	2081	18	4	8	61	Urban	Type B	No	Yes	Married Female	3	10	2019	42	Completed	1	99	32	3	2	5	1438	0.684943	11	0	DK month	2000	19	Currently married	30	Yes, both school and madrasa	Madrasha	6	No	I	No	No		No	No step mother	No	No step father	No	No	Yes	Yes	Yes	No	No
1619	2081	75	7	8	61	Urban	Type B	No	No	Married Female	5	10	2019	36	Completed	1	99	32	3	2	5	1438	0.684943	9	30	5	2000	19	Currently married	33	Yes, school		10	No	H	No	No		No	No step mother	No	No step father	No	No	Yes	Yes	Yes	No	No
1620	2081	108	9	8	61	Urban	Type B	No	Yes	Married Female	5	10	2019	39	Completed	1	99	32	3	2	5	1438	0.684943	13	54	3	2000	19	Currently married	25	Yes, school		12	No	N	No	No		No	No step mother	No	No step father	No	No	Yes	Yes	Yes	No	No
1621	2081	131	5	8	61	Urban	Type B	No	Yes	Married Female	6	10	2019	39	Completed	1	99	32	3	2	5	1438	0.684943	11	2	8	2000	19	Currently married	28	Yes, school		10	Yes, school		No	No		No	No step mother	No	No step father	No	No	Yes	Yes	No	No	No
1622	2082	40	4	3	67	Urban	Type A	Yes	Yes	Married Female	5	1	2020	127	Completed	1	123	45	14	3	7	1441	1.13112	13	56	1	2000	19	Separated		Yes, school		4	No	HI	No	No		Yes		Yes		No	Yes	No	No	No	No	No
1623	2082	55	5	3	67	Urban	Type A	Yes	No	Married Female	6	1	2020	127	Completed	2	123	45	14	3	7	1441	1.13112	10	35	10	2000	19	Currently married	23	Yes, school		6	No	DHIMNO	No	No		No	No step mother	No	No step father	No	No	Yes	Yes	Yes	No	No
1624	2082	57	4	3	67	Urban	Type A	Yes	Yes	Married Female	5	1	2020	45	Completed	1	123	45	14	3	7	1441	1.13112	14	2	11	2001	18	Currently married	24	Yes, both school and madrasa	Madrasha	9	No	HIM	No	No		No	No step mother	No	No step father	No	No	Yes	Yes	Yes	No	No
1625	2082	107	3	3	67	Urban	Type A	Yes	Yes	Married Female	6	1	2020	169	Completed	1	123	45	14	3	7	1441	1.13112	11	57	5	2003	16	Currently married	30	Yes, school		6	No	INO	No	No		No	No step mother	No	No step father	No	No	Yes	No	No	No	No
1626	2082	121	9	3	67	Urban	Type A	Yes	Yes	Married Female	6	1	2020	127	Completed	1	123	45	14	3	7	1441	1.13112	9	38	8	2001	18	Currently married	25	Yes, both school and madrasa	Madrasha	10	No	HIKMO	No	No		No	No step mother	No	No step father	No	No	Yes	Yes	Yes	No	No
1627	2084	140	3	3	67	Urban	Type A	No	No	Married Female	8	1	2020	39	Completed	1	123	45	14	5	5	1441	1.13112	13	44	11	2003	16	Currently married	36	Yes,madrasa		9	Yes,madrasa		No	No		No	No step mother	No	No step father	No	No	Yes	Yes	No	No	No
1628	2085	19	4	3	67	Urban	Type B	No	No	Married Female	30	12	2019	141	Completed	1	140	9	20	5	5	1440	1.13112	11	55	5	2004	15	Currently married	35	Yes,madrasa		7	No	I	No	No		No	No step mother	No	No step father	No	No	Yes	Yes	Yes	No	No
1629	2085	103	4	3	67	Urban	Type B	No	Yes	Married Female	1	1	2020	57	Completed	2	140	9	20	5	5	1441	1.13112	7	27	DK month	DK	18	Currently married	24	No					Yes , paid in cash		Outside home	No	No step mother	No	No step father	No	No	Yes	Yes	Yes	No	No
1630	2085	110	1	3	67	Urban	Type B	No	No	Married Female	1	1	2020	54	Not at home	2	140	9	20	5	5	1441
1631	2085	149	4	3	67	Urban	Type B	No	Yes	Married Female	31	12	2019	54	Completed	1	140	9	20	5	5	1440	1.13112	11	53	6	2000	19	Currently married	29	Yes, school		12	No	IN	No	No		No	No step mother	No	No step father	No	No	Yes	Yes	Yes	No	No
1632	2086	20	4	3	67	Urban	Type A	Yes	Yes	Married Female	19	12	2019	132	Completed	1	99	32	5	3	7	1440	1.13112	12	22	DK month	2003	16	Currently married	28	Yes, school		6	No	I	No	No		No	No step mother	No	No step father	No	No	Yes	Yes	Yes	No	No
1633	2086	36	4	3	67	Urban	Type A	Yes	Yes	Married Female	20	12	2019	36	Completed	2	99	32	5	3	7	1440	1.13112	11	5	4	2002	17	Currently married	29	Yes, school		10	No	N	No	No		No	No step mother	No	No step father	No	No	Yes	Yes	Yes	No	No
1634	2086	38	4	3	67	Urban	Type A	Yes	Yes	Married Female	19	12	2019	36	Completed	1	99	32	5	3	7	1440	1.13112	11	51	8	2003	16	Currently married	28	Yes, school		10	No	X	No	No		No	No step mother	No	No step father	No	No	Yes	Yes	Yes	Yes	No
1635	2086	78	2	3	67	Urban	Type A	Yes	Yes	Married Female	20	12	2019	36	Completed	2	99	32	5	3	7	1440	1.13112	14	32	3	2002	17	Currently married	30	Yes, school		7	No	IN	No	No		No	No step mother	No	No step father	No	No	Yes	No	No	No	No
1636	2086	104	4	3	67	Urban	Type A	Yes	No	Married Female	20	12	2019	154	Completed	1	99	32	5	3	7	1440	1.13112	12	40	DK month	2000	19	Currently married	25	Yes, school		9	No	HI	Yes , paid in cash		At home	No	No step mother	No	No step father	No	No	Yes	Yes	Yes	No	No
1637	2086	151	2	3	67	Urban	Type A	Yes	Yes	Married Female	21	12	2019	154	Completed	1	99	32	5	3	7	1440	1.13112	10	0	DK month	2001	18	Currently married	31	Yes, both school and madrasa	School	10	No	IO	No	No		No	No step mother	No	No step father	No	No	Yes	Yes	No	No	No
1638	2086	168	2	3	67	Urban	Type A	Yes	Yes	Married Female	21	12	2019	132	Completed	1	99	32	5	3	7	1440	1.13112	11	0	DK month	2002	17	Currently married	21	Yes, school		9	No	IX	No	Yes , paid in cash	At home	No	No step mother	No	No step father	No	No	Yes	Yes	No	No	No
1639	2086	170	7	3	67	Urban	Type A	Yes	Yes	Married Female	21	12	2019	132	Completed	1	99	32	5	3	7	1440	1.13112	11	40	DK month	2003	16	Currently married	23	Yes, school		8	No	DI	No	No		No	No step mother	No	No step father	No	No	Yes	Yes	No	No	No
1640	2087	12	4	3	67	Urban	Type B	No	Yes	Married Female	27	12	2019	153	Completed	1	99	32	5	3	6	1440	1.13112	12	15	DK month	2001	18	Currently married	24	Yes,madrasa		8	Yes, school		Yes , paid in cash		Outside home	No	No step mother	No	No step father	No	No	Yes	Yes	Yes	No	No
1641	2087	20	4	3	67	Urban	Type B	No	No	Married Female	27	12	2019	36	Completed	1	99	32	5	3	6	1440	1.13112	12	51	10	2003	16	Currently married	18	Yes, school		7	No	IJM	No	No		No	No step mother	No	No step father	No	No	Yes	Yes	Yes	No	No
1642	2087	40	4	3	67	Urban	Type B	No	No	Married Female	27	12	2019	132	Completed	1	99	32	5	3	6	1440	1.13112	13	5	DK month	2000	19	Currently married	30	No					No	No		No	No step mother	No	No step father	No	No	Yes	Yes	Yes	No	No
1643	2087	102	2	3	67	Urban	Type B	No	No	Married Female	28	12	2019	154	Completed	1	99	32	5	3	6	1440	1.13112	11	40	8	2000	19	Currently married	23	Yes, both school and madrasa	Madrasha	8	No	NX	No	No		No	No step mother	No	No step father	No	No	Yes	No	Yes	No	No
1644	2087	102	6	3	67	Urban	Type B	No	No	Married Female	28	12	2019	153	Completed	1	99	32	5	3	6	1440	1.13112	12	5	7	2002	17	Currently married	22	Yes, school		9	Yes, school		No	No		No	No step mother	No	No step father	No	No	Yes	Yes	Yes	No	No
1645	2088	25	2	3	68	Urban	Type A	No	No	Married Female	11	12	2019	81	Completed	1	110	35	6	5	7	1440	1.13112	16	30	1	2001	18	Currently married	21	Yes, both school and madrasa	School	10	Yes, school		No	Yes , paid in cash	At home	No	No step mother	No	No step father	No	No	Yes	No	No	No	No
1646	2088	27	2	3	68	Urban	Type A	No	Yes	Married Female	11	12	2019	81	Completed	2	110	35	6	5	7	1440	1.13112	10	0	12	2001	18	Currently married	24	Yes, school		12	No	H	No	No		Yes		No	No step father	No	No	No	No	No	No	No
1647	2088	68	8	3	68	Urban	Type A	No	No	Married Female	12	12	2019	35	Completed	1	110	35	6	5	7	1440	1.13112	11	47	2	2001	18	Currently married	30	Yes, both school and madrasa	Madrasha	7	No	HIMO	No	No		No	No step mother	No	No step father	No	No	Yes	Yes	Yes	No	No
1648	2088	75	2	3	68	Urban	Type A	No	Yes	Married Female	12	12	2019	168	Completed	1	110	35	6	5	7	1440	1.13112	13	50	DK month	2001	18	Currently married	24	Yes, school		7	No	DI	No	No		No	No step mother	No	No step father	No	No	No	No	No	No	No
1649	2088	84	4	3	68	Urban	Type A	No	No	Married Female	12	12	2019	1	Completed	1	110	35	6	5	7	1440	1.13112	11	3	DK month	2001	18	Currently married	29	Yes, school		8	No	IK	No	No		No	No step mother	No	No step father	No	No	Yes	Yes	Yes	No	No
1650	2088	102	4	3	68	Urban	Type A	No	Yes	Married Female	12	12	2019	76	Completed	1	110	35	6	5	7	1440	1.13112	13	38	DK month	2002	17	Currently married	19	Yes, school		5	No	H	No	No		No	No step mother	No	No step father	No	No	Yes	Yes	Yes	No	No
1651	2088	103	3	3	68	Urban	Type A	No	Yes	Married Female	12	12	2019	81	Completed	1	110	35	6	5	7	1440	1.13112	13	26	DK month	DK	19	Currently married	24	Yes, school		5	No	H	Yes , paid in cash		Outside home	Yes		Yes		No	No	Yes	No	No	No	No
1652	2088	150	2	3	68	Urban	Type A	No	Yes	Married Female	13	12	2019	35	Completed	1	110	35	6	5	7	1440	1.13112	10	1	4	2001	18	Currently married	30	Yes, school		8	No	HIO	No	Yes , paid in cash	At home	No	No step mother	No	No step father	No	No	Yes	No	No	No	No
1653	2089	94	4	3	68	Urban	Type B	No	Yes	Married Female	25	12	2019	1	Completed	2	110	35	6	3	5	1440	1.13112	9	49	4	2000	19	Currently married	25	Yes, school		9	No	IX	No	No		No	No step mother	No	No step father	No	No	Yes	Yes	Yes	No	No
1654	2089	102	5	3	68	Urban	Type B	No	Yes	Married Female	25	12	2019	1	Completed	1	110	35	6	3	5	1440	1.13112	12	7	12	2000	19	Currently married	23	Yes, school		10	Yes, school		No	No		No	No step mother	No	No step father	No	No	Yes	Yes	Yes	Yes	No
1655	2090	59	8	8	72	Other urban	Type A	Yes	No	Married Female	8	1	2020	128	Completed	1	124	40	23	3	6	1441	0.684943	12	3	3	2001	18	Currently married	32	Yes, school		8	No	ABFX	No	No		No	No step mother	No	No step father	No	No	Yes	No	Yes	No	No
1656	2090	108	2	8	72	Other urban	Type A	Yes	Yes	Married Female	9	1	2020	73	Completed	1	124	40	23	3	6	1441	0.684943	9	34	DK month	2001	18	Currently married	22	No					No	No		No	No step mother	No	No step father	No	No	Yes	Yes	Yes	No	No
1657	2090	163	4	8	72	Other urban	Type A	Yes	Yes	Married Female	9	1	2020	10	Completed	1	124	40	23	3	6	1441	0.684943	12	35	12	2002	17	Currently married	24	Yes, school		10	Yes, school		No	No		No	No step mother	No	No step father	No	No	Yes	Yes	Yes	No	No
1658	2091	46	4	8	72	Urban	Type B	No	Yes	Married Female	12	12	2019	31	Completed	1	124	40	23	3	3	1440	0.684943	15	2	DK month	2003	16	Currently married	20	No					No	No		No	No step mother	No	No step father	No	No	Yes	Yes	Yes	No	No
1659	2091	110	4	8	72	Urban	Type B	No	Yes	Married Female	12	12	2019	31	Completed	1	124	40	23	3	3	1440	0.684943	13	13	12	2000	19	Currently married	26	Yes, school		5	No	HI	No	No		No	No step mother	No	No step father	No	No	Yes	Yes	Yes	No	No
1660	2091	123	2	8	72	Urban	Type B	No	Yes	Married Female	13	12	2019	73	Completed	1	124	40	23	3	3	1440	0.684943	12	51	DK month	2001	18	Currently married	26	Yes, school		5	No	K	No	No		No	No step mother	No	No step father	No	No	Yes	Yes	No	No	No
1661	2092	18	4	1	78	Urban	Type A	No	Yes	Married Female	17	11	2019	165	Completed	1	94	23	12	3	3	1439	0.738611	15	41	2	2000	19	Currently married	20	Yes, both school and madrasa	School	12	No	IMN	No	No		No	No step mother	No	No step father	No	No	Yes	Yes	Yes	No	No
1662	2092	27	2	1	78	Urban	Type A	No	Yes	Married Female	18	11	2019	23	Completed	1	94	23	12	3	3	1439	0.738611	16	40	4	2001	18	Currently married	26	Yes, both school and madrasa	School	12	No	HMO	No	No		No	No step mother	No	No step father	No	No	Yes	No	No	No	No
1663	2092	48	4	1	78	Urban	Type A	No	Yes	Married Female	18	11	2019	26	Completed	1	94	23	12	3	3	1439	0.738611	10	11	2	2000	19	Currently married	28	Yes, both school and madrasa	School	12	Yes, school		No	No		No	No step mother	No	No step father	No	No	Yes	Yes	Yes	No	No
1664	2092	53	4	1	78	Urban	Type A	No	No	Married Female	18	11	2019	26	Completed	2	94	23	12	3	3	1439	0.738611	15	8	DK month	2001	18	Currently married	32	Yes, school		9	Yes, school		No	No		Yes		Yes		No	No	No	No	No	No	No
1665	2092	64	2	1	78	Urban	Type A	No	Yes	Married Female	18	11	2019	157	Completed	1	94	23	12	3	3	1439	0.738611	10	25	DK month	2000	19	Currently married	30	Yes, school		8	No	I	No	No		No	No step mother	No	No step father	No	No	Yes	No	No	No	No
1666	2092	77	2	1	78	Urban	Type A	No	Yes	Married Female	18	11	2019	157	Completed	1	94	23	12	3	3	1439	0.738611	12	14	10	2003	16	Currently married	25	Yes, school		4	No	I	No	No		No	No step mother	No	No step father	No	No	Yes	No	No	No	No
1667	2092	78	2	1	78	Urban	Type A	No	No	Married Female	18	11	2019	26	Completed	1	94	23	12	3	3	1439	0.738611	13	14	DK month	2002	17	Currently married	29	Yes, school		8	No	I	No	No		No	No step mother	No	No step father	No	No	Yes	Yes	No	No	No
1668	2092	96	4	1	78	Urban	Type A	No	Yes	Married Female	19	11	2019	26	Completed	1	94	23	12	3	3	1439	0.738611	10	19	12	1999	19	Currently married	26	Yes, school		7	No	IO	No	No		No	No step mother	No	No step father	No	No	Yes	Yes	Yes	No	No
1669	2092	121	5	1	78	Urban	Type A	No	Yes	Married Female	19	11	2019	82	Completed	1	94	23	12	3	3	1439	0.738611	12	27	12	2000	18	Currently married	30	Yes, school		12	Yes, school		No	No		No	No step mother	No	No step father	No	No	No	Yes	Yes	No	No
1670	2093	10	2	1	79	Urban	Type B	No	Yes	Married Female	19	11	2019	159	Completed	1	158	11	7	1	2	1439	0.738611	9	53	2	2002	17	Currently married	23	Yes, school		10	Yes, school		No	No		No	No step mother	No	No step father	No	No	Yes	Yes	Yes	No	No
1671	2093	50	2	1	79	Urban	Type B	No	Yes	Married Female	19	11	2019	159	Completed	1	158	11	7	1	2	1439	0.738611	12	50	6	2000	19	Currently married	22	Yes, school		6	No	IN	No	No		No	No step mother	No	No step father	No	No	Yes	No	No	No	No
1672	2093	85	3	1	79	Urban	Type B	No	Yes	Married Female	20	11	2019	41	Completed	1	158	11	7	1	2	1439	0.738611	10	27	12	2001	17	Currently married	26	Yes, school		10	Yes, school		No	No		Yes		Yes		No	No	No	No	No	No	Yes
1673	2093	99	2	1	79	Urban	Type B	No	No	Married Female	20	11	2019	84	Completed	1	158	11	7	1	2	1439	0.738611	8	57	DK month	2000	19	Currently married	27	Yes, school		10	No	M	No	No		No	No step mother	No	No step father	No	No	Yes	No	No	No	No
1674	2093	129	1	1	79	Urban	Type B	No	Yes	Married Female	20	11	2019	159	Completed	1	158	11	7	1	2	1439	0.738611	12	45	11	2000	19	Currently married	25	Yes, school		10	No	IMN	No	No		No	No step mother	No	No step father	No	No	No	No	No	No	No
1675	2093	138	2	1	79	Urban	Type B	No	Yes	Married Female	20	11	2019	84	Completed	1	158	11	7	1	2	1439	0.738611	12	23	DK month	2000	19	Currently married	22	Yes, school		6	No	IM	No	No		No	No step mother	No	No step father	No	No	Yes	No	No	No	No
1676	2093	150	5	1	79	Urban	Type B	No	Yes	Married Female	20	11	2019	3	Completed	1	158	11	7	1	2	1439	0.738611	11	19	1	2001	18	Currently married	24	Yes, school		10	Yes, school		No	No		Yes		Yes		Yes	No	Yes	No	No	No	No
1677	2093	156	3	1	79	Urban	Type B	No	Yes	Married Female	20	11	2019	3	Completed	1	158	11	7	1	2	1439	0.738611	12	15	2	2001	18	Currently married	27	Yes, school		10	Yes, school		No	No		Yes		Yes		No	No	No	No	No	Yes	No
1678	2094	26	4	3	82	Other urban	Type A	Yes	No	Married Female	4	12	2019	164	Completed	1	111	22	18	3	1	1440	1.13112	12	16	DK month	2000	19	Currently married	26	Yes, school		3	No	KM	No	No		No	No step mother	No	No step father	No	No	Yes	Yes	Yes	No	No
1679	2094	57	3	3	82	Other urban	Type A	Yes	Yes	Married Female	4	12	2019	38	Completed	1	111	22	18	3	1	1440	1.13112	16	20	7	2003	16	Currently married	23	Yes, school		8	No	N	No	No		No	No step mother	No	No step father	No	No	No	Yes	Yes	No	No
1680	2094	57	5	3	82	Other urban	Type A	Yes	Yes	Married Female	4	12	2019	164	Completed	1	111	22	18	3	1	1440	1.13112	16	30	2	2003	16	Currently married	20	Yes,madrasa		10	Yes, school		No	No		Yes		Yes		Yes	No	No	No	No	No	No
1681	2094	74	3	3	82	Other urban	Type A	Yes	Yes	Married Female	4	12	2019	164	Completed	1	111	22	18	3	1	1440	1.13112	18	55	1	2001	18	Currently married	25	Yes,madrasa		9	No	IM	No	No		No	No step mother	No	No step father	No	No	Yes	Yes	No	No	No
1682	2094	97	2	3	82	Other urban	Type A	Yes	Yes	Married Female	4	12	2019	38	Completed	1	111	22	18	3	1	1440	1.13112	13	12	DK month	2000	19	Currently married	29	Yes, school		6	No	HJ	No	No		No	No step mother	No	No step father	No	No	Yes	Yes	No	No	No
1683	2094	113	6	3	82	Other urban	Type A	Yes	Yes	Married Female	5	12	2019	38	Completed	1	111	22	18	3	1	1440	1.13112	10	29	10	2002	17	Currently married	28	Yes, both school and madrasa	School	10	Yes, school		No	No		No	No step mother	No	No step father	No	No	Yes	Yes	No	No	No
1684	2095	14	2	3	86	Urban	Type B	No	Yes	Married Female	12	11	2019	164	Completed	1	111	22	3	1	1	1439	1.13112	16	19	7	2000	19	Currently married	22	Yes, school		10	Yes, school		No	No		No	No step mother	No	No step father	No	No	Yes	Yes	Yes	No	No
1685	2095	70	2	3	86	Urban	Type B	No	No	Married Female	13	11	2019	38	Completed	1	111	22	3	1	1	1439	1.13112	13	2	DK month	2000	19	Currently married	32	Yes, school		5	No	HIMO	No	No		No	No step mother	No	No step father	No	No	Yes	Yes	Yes	No	No
1686	2095	74	2	3	86	Urban	Type B	No	Yes	Married Female	13	11	2019	30	Completed	1	111	22	3	1	1	1439	1.13112	12	1	8	2002	17	Currently married	24	Yes, school		9	Yes, school		No	No		No	No step mother	No	No step father	No	No	Yes	Yes	No	No	No
1687	2095	84	3	3	86	Urban	Type B	No	Yes	Married Female	14	11	2019	164	Completed	2	111	22	3	1	1	1439	1.13112	8	54	1	2001	18	Divorced		Yes, school		10	Yes, school		No	No		Yes		Yes		No	No	No	No	No	No	Yes
1688	2096	3	4	8	89	Urban	Type A	No	No	Married Female	5	9	2019	69	Completed	1	88	14	14	1	7	1437	0.684943	10	53	DK month	2000	19	Currently married	26	Yes, school		8	No	HIK	No	No		No	No step mother	No	No step father	No	No	Yes	Yes	No	No	No
1689	2096	34	2	8	89	Urban	Type A	No	No	Married Female	5	9	2019	72	Completed	1	88	14	14	1	7	1437	0.684943	11	22	DK month	DK	19	Currently married	28	Yes, both school and madrasa	School	4	No	H	No	No		No	No step mother	No	No step father	No	No	Yes	Yes	No	No	No
1690	2096	40	4	8	89	Urban	Type A	No	Yes	Married Female	5	9	2019	69	Completed	1	88	14	14	1	7	1437	0.684943	15	41	10	1999	19	Currently married	25	Yes,madrasa		10	No	L	No	No		Yes		Yes		No	No	No	No	No	No	No
1691	2096	41	2	8	89	Urban	Type A	No	No	Married Female	6	9	2019	72	Completed	1	88	14	14	1	7	1437	0.684943	13	13	12	2000	18	Currently married	31	Yes, school		10	Yes, school		No	No		No	No step mother	No	No step father	No	No	Yes	No	No	No	No
1692	2096	129	5	8	89	Urban	Type A	No	No	Married Female	6	9	2019	68	Completed	1	88	14	14	1	7	1437	0.684943	10	25	7	2000	19	Currently married	24	Yes,madrasa		9	No	IN	No	No		No	No step mother	No	No step father	No	No	Yes	Yes	Yes	No	No
1693	2096	147	2	8	89	Urban	Type A	No	No	Married Female	6	9	2019	45	Completed	1	88	14	14	1	7	1437	0.684943	15	53	4	2000	19	Currently married	26	Yes, school		4	No	HIN	No	No		No	No step mother	Yes		No	No	No	No	No	No	No
1694	2096	168	2	8	89	Urban	Type A	No	No	Married Female	7	9	2019	45	Completed	1	88	14	14	1	7	1437	0.684943	10	32	2	2000	19	Currently married	32	Yes, school		6	No	HIN	No	No		No	No step mother	No	No step father	No	No	Yes	Yes	No	No	No
1695	2097	15	2	8	89	Urban	Type B	No	No	Married Female	7	9	2019	69	Completed	1	88	14	14	4	10	1437	0.684943	10	30	DK month	DK	19	Currently married	30	Yes, school		8	No	I	No	No		No	No step mother	No	No step father	No	No	Yes	No	No	No	No
1696	2097	27	2	8	89	Urban	Type B	No	No	Married Female	7	9	2019	68	Completed	1	88	14	14	4	10	1437	0.684943	16	2	8	2002	17	Currently married	24	Yes, school		10	Yes, school		No	No		No	No step mother	No	No step father	No	No	Yes	Yes	Yes	No	No
1697	2097	122	4	8	89	Urban	Type B	No	No	Married Female	8	9	2019	69	Completed	1	88	14	14	4	10	1437	0.684943	13	33	9	2004	15	Currently married	19	Yes, school		5	No	H	No	Yes, paid both cash & kind	At home	No	No step mother	No	No step father	No	No	Yes	Yes	Yes	No	No
1698	2097	124	4	8	89	Urban	Type B	No	Yes	Married Female	8	9	2019	68	Completed	1	88	14	14	4	10	1437	0.684943	10	42	2	2001	18	Currently married	25	Yes, school		7	No	IN	Yes , paid in cash		At home	No	No step mother	No	No step father	No	No	Yes	Yes	Yes	No	No
1699	2097	138	2	8	89	Urban	Type B	No	No	Married Female	8	9	2019	45	Completed	1	88	14	14	4	10	1437	0.684943	14	58	5	2001	18	Currently married	26	Yes, school		8	No	IMO	No	No		No	No step mother	No	No step father	No	No	Yes	No	No	No	No
1700	2097	158	4	8	89	Urban	Type B	No	No	Married Female	8	9	2019	68	Completed	1	88	14	14	4	10	1437	0.684943	14	21	5	2001	18	Currently married	25	Yes, school		4	No	IKN	Yes , paid in cash		At home	No	No step mother	No	No step father	No	No	Yes	Yes	Yes	No	No
1701	2097	178	4	8	89	Urban	Type B	No	No	Married Female	8	9	2019	72	Completed	1	88	14	14	4	10	1437	0.684943	11	24	DK month	DK	16	Currently married	27	Yes, school		6	No	AN	No	No		No	No step mother	No	No step father	No	No	Yes	Yes	Yes	No	No
1702	2099	8	8	3	93	Urban	Type B	No	Yes	Married Female	26	8	2019	55	Completed	1	89	48	12	3	5	1436	1.13112	15	14	DK month	2000	19	Currently married	35	Yes, school		6	No	M	No	No		No	No step mother	No	No step father	No	No	Yes	Yes	Yes	No	No
1703	2099	41	4	3	93	Urban	Type B	No	No	Married Female	25	8	2019	6	Completed	1	89	48	12	3	5	1436	1.13112	16	8	3	2001	18	Currently married	30	Yes, school		7	No	IMN	No	No		No	No step mother	No	No step father	No	No	Yes	Yes	Yes	No	No
1704	2099	43	2	3	93	Urban	Type B	No	No	Married Female	26	8	2019	2	Completed	2	89	48	12	3	5	1436	1.13112	9	55	1	2002	17	Currently married	26	Yes, school		7	No	I	No	No		No	No	No	No step father	No	No	Yes	Yes	No	No	No
1705	2099	50	4	3	93	Urban	Type B	No	No	Married Female	25	8	2019	55	Completed	1	89	48	12	3	5	1436	1.13112	15	36	DK month	2000	19	Currently married	27	Yes, school		9	No	MO	No	No		No	No step mother	No	No step father	No	No	Yes	Yes	Yes	No	No
1706	2099	72	4	3	93	Urban	Type B	No	No	Married Female	25	8	2019	58	Completed	1	89	48	12	3	5	1436	1.13112	15	31	DK month	2004	15	Currently married	22	Yes, school		6	No	I	No	No		No	No step mother	No	No step father	No	No	Yes	Yes	Yes	No	No
1707	2099	120	2	3	93	Urban	Type B	No	No	Married Female	28	8	2019	48	Completed	1	89	48	12	3	5	1436	1.13112	9	32	DK month	2001	18	Deserted		Yes, school		4	No	I	Yes , paid in cash		Outside home	Yes		No	No step father	No	No	No	No	No	No	No
1708	2100	36	4	3	93	Urban	Type A	No	Yes	Married Female	15	9	2019	6	Completed	2	89	48	0	1	6	1437	1.13112	7	52	3	2003	16	Currently married	22	Yes, school		10	Yes, school		No	No		No	No step mother	No	No step father	No	No	Yes	Yes	Yes	No	No
1709	2100	57	3	3	93	Urban	Type A	No	Yes	Married Female	15	9	2019	55	Completed	1	89	48	12	1	6	1437	1.13112	8	49	9	2002	17	Divorced		Yes, school		6	No	K	No	Yes , paid in cash	Outside home	Yes		Yes		No	No	No	No	No	No	No
1710	2101	46	4	1	4	Rural	Type B	No	Yes	Married Female	26	11	2019	165	Completed	1	94	23	12	5	1	1439	1.12146	12	59	DK month	DK	18	Currently married	21	Yes, school		8	No	H	No	No		No	No step mother	No	No step father	No	No	Yes	Yes	Yes	Yes	No
1711	2101	67	7	1	4	Rural	Type B	No	Yes	Married Female	26	11	2019	26	Completed	1	94	23	12	5	1	1439	1.12146	10	58	DK month	DK	18	Currently married	25	Yes, school		7	No	HIK	No	No		No	No step mother	No	No step father	No	No	No	Yes	Yes	No	No
1712	2101	76	4	1	4	Rural	Type B	No	Yes	Married Female	26	11	2019	26	Completed	1	94	23	12	5	1	1439	1.12146	12	35	DK month	DK	19	Currently married	27	Yes, school		10	No	N	Yes , paid in cash		At home	No	No step mother	No	No step father	No	No	No	Yes	No	No	No
1713	2101	81	2	1	4	Rural	Type B	No	Yes	Married Female	26	11	2019	23	Completed	1	94	23	12	5	1	1439	1.12146	15	2	1	2000	19	Currently married	38	Yes,madrasa		10	Yes,madrasa		No	No		No	No step mother	No	No step father	No	No	Yes	Yes	Yes	Yes	No
1714	2101	89	2	1	4	Rural	Type B	No	No	Married Female	27	11	2019	157	Completed	1	94	23	12	5	1	1439	1.12146	15	41	12	1999	19	Currently married	23	Yes, both school and madrasa	Madrasha	12	Yes,madrasa		Yes , paid in cash		At home	No	No step mother	No	No step father	No	No	Yes	No	No	No	No
1715	2101	91	3	1	4	Rural	Type B	No	Yes	Married Female	27	11	2019	26	Completed	1	94	23	12	5	1	1439	1.12146	16	15	9	2000	19	Currently married	23	Yes, school		10	Yes, school		No	No		Yes		Yes		No	No	No	No	No	No	Yes
1716	2101	118	4	1	4	Rural	Type B	No	Yes	Married Female	27	11	2019	26	Not at home	1	94	23	12	5	1	1439
1717	2101	121	3	1	4	Rural	Type B	No	No	Married Female	27	11	2019	26	Completed	1	94	23	12	5	1	1439	1.12146	13	19	5	2003	16	Currently married	22	Yes, both school and madrasa	School	9	Yes, school		No	No		No	No step mother	No	No step father	No	No	No	No	No	Yes	Yes
1718	2102	25	4	1	4	Rural	Type A	Yes	Yes	Married Female	5	12	2019	165	Completed	1	94	23	12	3	1	1440	1.12146	11	0	DK month	2000	19	Currently married	27	Yes, school		10	No	L	No	No		No	No step mother	No	No step father	No	No	Yes	Yes	Yes	No	No
1719	2102	25	6	1	4	Rural	Type A	Yes	Yes	Married Female	5	12	2019	165	Completed	1	94	23	12	3	1	1440	1.12146	12	15	6	2002	17	Currently married	20	Yes, school		10	Yes, school		No	No		No	No step mother	No	No step father	No	No	Yes	Yes	Yes	No	Yes
1720	2102	52	2	1	4	Rural	Type A	Yes	Yes	Married Female	4	12	2019	26	Completed	1	94	23	12	3	1	1440	1.12146	15	23	DK month	2000	19	Currently married	32	Yes, both school and madrasa	Madrasha	12	No	HO	No	No		No	No step mother	No	No step father	No	No	Yes	No	No	No	No
1721	2102	62	5	1	4	Rural	Type A	Yes	No	Married Female	4	12	2019	82	Completed	1	94	23	12	3	1	1440	1.12146	12	32	DK month	2000	19	Currently married	25	Yes, school		12	Yes, school		Yes , paid in cash		At home	Yes		No	No step father	No	No	No	No	No	No	No
[truncated: 3,344 more rows]
[truncated: 254 more columns]

## Sheet: Codebook
VARIABLE	Variable Label		Value	Value level	Data type	Length	Dec
QCLUSTER	Cluster number		1001:3264		N	4
[truncated: 1,029 more rows]
